# Supplementary material for: MerTK is a mediator of alpha-synuclein fibril uptake by human microglia
Source: Brain. 2023 Sep 6;147(2):427–43. doi: 10.1093/brain/awad298 (PMC10834256; doi:10.1093/brain/awad298)
Supplement: awad298_Supplementary_Data [file awad298_supplementary_data.zip]

Archive with 8 entries (8 files):
- brain-2023-00469-File009.pdf
- brain-2023-00469-File010.xlsx
- brain-2023-00469-File011.xlsx
- brain-2023-00469-File012.xlsx
- brain-2023-00469-File013.xlsx
- brain-2023-00469-File014.xlsx
- brain-2023-00469-File015.xlsx
- brain-2023-00469-File016.xlsx
