# Supplementary material for: MerTK is a mediator of alpha-synuclein fibril uptake by human microglia
Source: Brain. 2023 Sep 6;147(2):427–43. doi: 10.1093/brain/awad298 (PMC10834256; doi:10.1093/brain/awad298)
Supplement: awad298_Supplementary_Data [file awad298_supplementary_data.zip › brain-2023-00469-File010.xlsx]

## Sheet: Microglia donors
	Age	Sex	Figures
Postnatal	39	F	S8
	17	M	S8
	6	M	1D, 1F, S8
	4	M	1D, S7C, S8
	18	M	1D, S7C
	16	M	1F, 3D
	11	M	3D
	23	F	3D
	15	F	3D
	31	F	3D, S1A
	2	M	5C
	2	M	5C
	68	M	1F, 5C
	8	F	1F, 5C
	46	M	5C
	8	F	S1A
	4	M	1A-B
	17	M	1A-B
	31	F	1A-B
	12	F	1A-B
	15	F	1A-B, S1A
	16	F	S7C
	48	F	S7C
	26	M	S1C, S7A, 5D
	56	M	S1C, S7A
	10	M	S1C, S7A, 5D
	34	F	S7A
	46	M	1F
	14	F	5D
Fetal	124 days (gestation)	F	S7A
	91 days (gestation)	M	S7A
	19 weeks (gestation)	unknown	S7A
	21 weeks (gestation)	unknown	S7A
	115 days (gestation)	M	4D, 4E, 4G, S7C
	113 days (gestation	M	4D, 4E, 4G, S7C
	91 days (gestation)	F	4D, 4E, 4G, S7C
	120 days (gestation)	F	4E, 4G, S7C
