# Supplementary material for: MerTK is a mediator of alpha-synuclein fibril uptake by human microglia
Source: Brain. 2023 Sep 6;147(2):427–43. doi: 10.1093/brain/awad298 (PMC10834256; doi:10.1093/brain/awad298)
Supplement: awad298_Supplementary_Data [file awad298_supplementary_data.zip › brain-2023-00469-File011.xlsx]

## Sheet: iPSC lines
		Donor information				Reprogramming
Line name	Source	Age	Sex	Race	Disease	Biopsy source	Reprogramming method
DYR0100	ATCC	Newborn	Male	Unknown	Apparently healthy	Foreskin fibroblast	Retrovirus
KYOU-DXR0109B	ATCC (originally Kyoto University)	35	Female	Caucasian	Apparently healthy	Skin fibroblast	Retrovirus
GM25256	Coriell Institute	30	Male	Japanese	Apparently healthy	Skin fibroblast	Episomal
3450	in-house	37	Male	Caucasian	Apparently healthy	PBMC	Episomal
