# Supplementary material for: MerTK is a mediator of alpha-synuclein fibril uptake by human microglia
Source: Brain. 2023 Sep 6;147(2):427–43. doi: 10.1093/brain/awad298 (PMC10834256; doi:10.1093/brain/awad298)
Supplement: awad298_Supplementary_Data [file awad298_supplementary_data.zip › brain-2023-00469-File012.xlsx]

## Sheet: microglia_clusters_markers
	p_val	avg_log2FC	pct.1	pct.2	p_val_adj	cluster	gene
GPNMB	0	3.3012	0.889	0.246	0	0	GPNMB
NUPR1	0	2.87393	0.748	0.204	0	0	NUPR1
FTL	0	2.77715	0.952	0.905	0	0	FTL
CTSD	0	2.73649	0.851	0.441	0	0	CTSD
HS3ST2	0	2.51216	0.241	0.02	0	0	HS3ST2
LGALS3	0	2.46179	0.606	0.065	0	0	LGALS3
GALNTL6	0	2.42144	0.562	0.296	0	0	GALNTL6
APOE	0	2.36595	0.939	0.851	0	0	APOE
CPM	0	1.99655	0.857	0.532	0	0	CPM
MT-ND4	0	1.94328	0.978	0.903	0	0	MT-ND4
MT-CO2	0	1.93341	0.984	0.933	0	0	MT-CO2
VIM	0	1.92737	0.58	0.154	0	0	VIM
MT-RNR1	0	1.8774	0.95	0.815	0	0	MT-RNR1
MT-RNR2	0	1.79586	0.995	0.98	0	0	MT-RNR2
APOC1	0	1.76215	0.784	0.569	0	0	APOC1
MT-ND3	0	1.755	0.975	0.909	0	0	MT-ND3
MT-CO3	0	1.71926	0.97	0.884	0	0	MT-CO3
MT-CO1	0	1.70588	0.958	0.826	0	0	MT-CO1
MT-CYB	0	1.69747	0.968	0.891	0	0	MT-CYB
LGALS1	0	1.64784	0.586	0.228	0	0	LGALS1
S100A6	0	1.6245	0.482	0.147	0	0	S100A6
CHIT1	0	1.62266	0.202	0.015	0	0	CHIT1
MT-ND1	0	1.61615	0.927	0.748	0	0	MT-ND1
PSAP	0	1.5614	0.909	0.797	0	0	PSAP
PPAP2B	0	1.56051	0.334	0.073	0	0	PPAP2B
MT-ND2	0	1.55898	0.913	0.733	0	0	MT-ND2
MT-ATP6	0	1.55784	0.975	0.905	0	0	MT-ATP6
MT-ND5	0	1.55418	0.846	0.591	0	0	MT-ND5
KCNMA1	0	1.43544	0.984	0.882	0	0	KCNMA1
CYP27A1	0	1.42278	0.643	0.341	0	0	CYP27A1
CD63	0	1.39896	0.667	0.468	0	0	CD63
NHSL1	0	1.38286	0.907	0.651	0	0	NHSL1
CAPG	0	1.37227	0.572	0.286	0	0	CAPG
KCNE1	0	1.36223	0.339	0.042	0	0	KCNE1
IQGAP2	0	1.35438	0.646	0.275	0	0	IQGAP2
MT-ND4L	0	1.3337	0.716	0.419	0	0	MT-ND4L
TNS1	0	1.33041	0.431	0.091	0	0	TNS1
GRN	0	1.32892	0.631	0.366	0	0	GRN
PLA2G7	0	1.30424	0.571	0.229	0	0	PLA2G7
RGL1	0	1.29518	0.585	0.241	0	0	RGL1
SDCBP	0	1.28206	0.75	0.457	0	0	SDCBP
RPS19	0	1.26147	0.841	0.789	0	0	RPS19
BRI3	0	1.25826	0.651	0.431	0	0	BRI3
PLD3	0	1.25492	0.668	0.391	0	0	PLD3
CTSS	0	1.24843	0.765	0.631	0	0	CTSS
RPL13	0	1.24017	0.834	0.767	0	0	RPL13
CD163	0	1.23896	0.654	0.267	0	0	CD163
PLIN2	0	1.22168	0.394	0.109	0	0	PLIN2
ASAH1	0	1.21891	0.839	0.665	0	0	ASAH1
DAPK1	0	1.21693	0.415	0.095	0	0	DAPK1
GPX4	0	1.20754	0.567	0.325	0	0	GPX4
STARD13	0	1.19712	0.808	0.532	0	0	STARD13
AHNAK	0	1.18944	0.417	0.127	0	0	AHNAK
RPL28	0	1.18925	0.817	0.71	0	0	RPL28
FNIP2	0	1.18221	0.815	0.631	0	0	FNIP2
CHCHD6	0	1.16958	0.444	0.202	0	0	CHCHD6
GPX3	0	1.16661	0.347	0.037	0	0	GPX3
CXCR4	0	1.16145	0.484	0.182	0	0	CXCR4
CD44	0	1.1608	0.412	0.106	0	0	CD44
GPX1	0	1.14852	0.756	0.628	0	0	GPX1
DAB2	0	1.14843	0.532	0.214	0	0	DAB2
TXN	0	1.13992	0.353	0.104	0	0	TXN
FMN1	0	1.12884	0.941	0.801	0	0	FMN1
CFD	0	1.1131	0.402	0.153	0	0	CFD
CSTB	0	1.11163	0.47	0.216	0	0	CSTB
LYZ	0	1.10359	0.311	0.065	0	0	LYZ
SQSTM1	0	1.0847	0.664	0.435	0	0	SQSTM1
CD68	0	1.07485	0.572	0.341	0	0	CD68
LGMN	0	1.06128	0.457	0.188	0	0	LGMN
SLC38A6	0	1.05759	0.391	0.12	0	0	SLC38A6
SPIRE1	0	1.05618	0.662	0.412	0	0	SPIRE1
KCNAB2	0	1.05448	0.412	0.132	0	0	KCNAB2
RASGEF1B	0	1.0498	0.546	0.264	0	0	RASGEF1B
ANXA2	0	0.976548	0.389	0.108	0	0	ANXA2
VAT1	0	0.965391	0.342	0.063	0	0	VAT1
LY6E	0	0.915342	0.252	0.06	0	0	LY6E
CLIP4	0	0.914872	0.355	0.121	0	0	CLIP4
ALOX15B	0	0.877409	0.382	0.144	0	0	ALOX15B
EMP3	0	0.87371	0.345	0.113	0	0	EMP3
ALDH1A1	0	0.835014	0.237	0.06	0	0	ALDH1A1
RAP2B	0	0.831864	0.333	0.104	0	0	RAP2B
RP11-112J1.2	0	0.763188	0.162	0.028	0	0	RP11-112J1.2
SULT1C2	0	0.758577	0.226	0.039	0	0	SULT1C2
RRAGD	0	0.723944	0.276	0.076	0	0	RRAGD
EVA1B	0	0.667809	0.219	0.045	0	0	EVA1B
OTOA	0	0.637794	0.175	0.017	0	0	OTOA
ACP5	0	0.59978	0.156	0.008	0	0	ACP5
MLPH	0	0.581743	0.152	0.005	0	0	MLPH
TCN2	0	0.532013	0.149	0.019	0	0	TCN2
PKD2L1	0	0.50598	0.148	0.014	0	0	PKD2L1
CES1	0	0.476207	0.106	0.006	0	0	CES1
RP11-290F20.3	0	0.456939	0.137	0.011	0	0	RP11-290F20.3
AQP9	0	0.393269	0.101	0.007	0	0	AQP9
LPL	4.58339e-306	0.960573	0.248	0.065	1.76891e-301	0	LPL
PRKCE	2.94124e-298	1.07064	0.759	0.55	1.13514e-293	0	PRKCE
MYO1E	1.65662e-297	1.07189	0.713	0.49	6.39355e-293	0	MYO1E
MAFB	1.87672e-293	0.89875	0.566	0.303	7.24302e-289	0	MAFB
CD81	1.93787e-291	1.15456	0.747	0.636	7.47901e-287	0	CD81
CDK14	6.05371e-291	1.07231	0.44	0.198	2.33637e-286	0	CDK14
TNFRSF14	2.04581e-284	0.706543	0.288	0.092	7.89561e-280	0	TNFRSF14
FGR	3.73019e-284	0.730458	0.316	0.107	1.43963e-279	0	FGR
GSTP1	6.81607e-282	1.11744	0.505	0.272	2.6306e-277	0	GSTP1
HSP90AB1	9.88952e-275	1.08514	0.763	0.639	3.81676e-270	0	HSP90AB1
RPL8	1.3627e-267	1.10072	0.7	0.549	5.2592e-263	0	RPL8
MYO1D	4.17963e-267	1.19902	0.516	0.285	1.61309e-262	0	MYO1D
TMEM255A	7.76647e-266	0.730841	0.266	0.083	2.99739e-261	0	TMEM255A
ARHGAP10	1.80511e-260	0.643178	0.216	0.057	6.96664e-256	0	ARHGAP10
RPS15	1.13973e-259	1.07644	0.741	0.626	4.39869e-255	0	RPS15
SERF2	1.29957e-259	1.04218	0.681	0.546	5.01557e-255	0	SERF2
NPL	2.09884e-259	0.820305	0.82	0.672	8.10026e-255	0	NPL
IFI30	2.06064e-258	1.11568	0.494	0.276	7.95282e-254	0	IFI30
EPAS1	1.75811e-257	0.565858	0.183	0.042	6.78526e-253	0	EPAS1
MITF	6.85735e-257	0.928291	0.719	0.507	2.64653e-252	0	MITF
TPRG1	1.89568e-252	1.18265	0.434	0.2	7.31619e-248	0	TPRG1
GYPC	1.47522e-245	0.946909	0.534	0.315	5.69346e-241	0	GYPC
RPS28	3.40112e-245	1.20708	0.751	0.659	1.31263e-240	0	RPS28
SOAT1	3.01072e-240	0.986084	0.707	0.557	1.16196e-235	0	SOAT1
DENND2D	3.32777e-240	0.566056	0.229	0.068	1.28432e-235	0	DENND2D
HSP90AA1	1.05349e-237	0.527865	0.87	0.803	4.06586e-233	0	HSP90AA1
TXNIP	1.7205e-237	0.893133	0.772	0.639	6.6401e-233	0	TXNIP
EYA2	4.02125e-236	0.972698	0.296	0.109	1.55196e-231	0	EYA2
AKR1B1	2.57226e-233	0.904831	0.464	0.253	9.9274e-229	0	AKR1B1
SH3PXD2B	9.42748e-233	0.919699	0.422	0.208	3.63844e-228	0	SH3PXD2B
ATP6V1F	3.75158e-232	0.916104	0.385	0.181	1.44788e-227	0	ATP6V1F
RP11-106M3.2	1.07648e-230	1.0021	0.659	0.461	4.15457e-226	0	RP11-106M3.2
CD9	3.57438e-229	0.763895	0.358	0.154	1.3795e-224	0	CD9
RPL35	1.27674e-227	0.991106	0.7	0.57	4.92744e-223	0	RPL35
PTMS	2.12118e-227	0.74571	0.351	0.152	8.18649e-223	0	PTMS
SH3PXD2A	2.11199e-226	0.89643	0.445	0.226	8.15103e-222	0	SH3PXD2A
FTH1	6.61671e-226	1.16374	0.816	0.771	2.55365e-221	0	FTH1
S100A4	1.19245e-225	0.96292	0.309	0.123	4.60215e-221	0	S100A4
RPS5	1.29375e-222	1.05143	0.582	0.406	4.99309e-218	0	RPS5
EMILIN2	1.3583e-217	0.53489	0.185	0.049	5.24222e-213	0	EMILIN2
IQGAP1	3.39973e-217	0.825152	0.578	0.372	1.31209e-212	0	IQGAP1
MCTP1	3.61277e-217	0.929727	0.389	0.181	1.39431e-212	0	MCTP1
TKT	1.02582e-216	0.961386	0.544	0.357	3.95907e-212	0	TKT
LTA4H	1.59696e-213	0.836029	0.459	0.252	6.16332e-209	0	LTA4H
TBC1D2	1.55043e-208	0.644494	0.272	0.101	5.98373e-204	0	TBC1D2
BLVRB	1.57733e-208	0.744476	0.334	0.144	6.08754e-204	0	BLVRB
RNF13	2.27229e-208	0.695757	0.834	0.747	8.76968e-204	0	RNF13
ISG15	1.2539e-207	0.51256	0.15	0.035	4.83931e-203	0	ISG15
S100A11	5.16435e-204	1.0888	0.585	0.432	1.99313e-199	0	S100A11
RPL18	1.54005e-203	0.958215	0.73	0.649	5.94368e-199	0	RPL18
IFI6	2.48489e-203	0.71011	0.201	0.061	9.59019e-199	0	IFI6
CTSB	1.3149e-202	0.597241	0.862	0.832	5.07471e-198	0	CTSB
RPLP1	1.22814e-201	1.0226	0.785	0.737	4.7399e-197	0	RPLP1
RPL36	2.85183e-201	0.985462	0.656	0.522	1.10064e-196	0	RPL36
SIGLEC1	1.21251e-199	0.433348	0.154	0.036	4.67957e-195	0	SIGLEC1
FXYD5	4.75239e-198	0.832212	0.455	0.259	1.83414e-193	0	FXYD5
VEGFB	1.11217e-194	0.811417	0.474	0.282	4.2923e-190	0	VEGFB
CD59	2.23156e-194	0.752925	0.397	0.204	8.61247e-190	0	CD59
KLHL6	3.07928e-194	0.809098	0.627	0.442	1.18842e-189	0	KLHL6
SERPINE1	1.44165e-193	0.888987	0.436	0.22	5.5639e-189	0	SERPINE1
IGF2R	2.71084e-193	0.79653	0.604	0.431	1.04622e-188	0	IGF2R
PPARG	3.06993e-187	0.905979	0.578	0.373	1.18481e-182	0	PPARG
TTR	8.19762e-187	0.567546	0.177	0.051	3.16379e-182	0	TTR
RNA28S5	4.29667e-186	0.942276	0.767	0.719	1.65826e-181	0	RNA28S5
ACSL1	1.17706e-185	0.567284	0.856	0.753	4.54274e-181	0	ACSL1
CANX	2.38666e-185	0.795001	0.593	0.433	9.21109e-181	0	CANX
TPP1	3.12434e-184	0.75238	0.447	0.26	1.20581e-179	0	TPP1
FLNA	4.49134e-181	0.347875	0.109	0.021	1.73339e-176	0	FLNA
CTSZ	4.49213e-181	0.855061	0.626	0.482	1.73369e-176	0	CTSZ
ATG7	1.53879e-180	0.641739	0.888	0.799	5.93879e-176	0	ATG7
GRINA	2.53287e-180	0.680784	0.36	0.178	9.77537e-176	0	GRINA
TANC2	8.51502e-180	0.694431	0.891	0.844	3.28629e-175	0	TANC2
PRDX1	2.41748e-178	0.841396	0.491	0.311	9.33004e-174	0	PRDX1
FAM195A	3.02326e-178	0.502074	0.23	0.083	1.1668e-173	0	FAM195A
PKM	3.67504e-176	0.791857	0.569	0.41	1.41835e-171	0	PKM
TYROBP	1.98397e-175	0.913606	0.685	0.622	7.65693e-171	0	TYROBP
CREG1	8.14057e-175	0.81502	0.542	0.373	3.14177e-170	0	CREG1
HSD17B4	2.80593e-173	0.933353	0.571	0.412	1.08292e-168	0	HSD17B4
CD164	5.61684e-169	0.79611	0.54	0.383	2.16776e-164	0	CD164
TEX2	1.36195e-168	0.700673	0.361	0.182	5.25631e-164	0	TEX2
PTMA	1.16742e-167	0.75011	0.731	0.665	4.50555e-163	0	PTMA
ZNF804A	2.04457e-167	0.803588	0.563	0.353	7.89082e-163	0	ZNF804A
RPS19BP1	1.94551e-166	0.566512	0.28	0.12	7.50851e-162	0	RPS19BP1
RPS2	6.88188e-166	0.925129	0.715	0.651	2.65599e-161	0	RPS2
EEF2	1.00774e-165	0.785132	0.549	0.382	3.88928e-161	0	EEF2
PLXNC1	7.69074e-165	0.761661	0.418	0.23	2.96817e-160	0	PLXNC1
RPS9	1.41293e-164	0.924159	0.657	0.556	5.45305e-160	0	RPS9
NPC2	1.21062e-161	0.837548	0.579	0.442	4.67225e-157	0	NPC2
DMXL2	5.03499e-161	0.75742	0.565	0.396	1.9432e-156	0	DMXL2
ATP1B1	1.3814e-159	0.760513	0.51	0.334	5.33136e-155	0	ATP1B1
GLTSCR2	1.96665e-159	0.832593	0.441	0.27	7.59009e-155	0	GLTSCR2
CTSL	8.03082e-157	0.752407	0.44	0.265	3.09941e-152	0	CTSL
FARP1	8.49156e-157	0.749268	0.58	0.407	3.27723e-152	0	FARP1
FUCA1	2.06854e-156	0.501916	0.238	0.094	7.98332e-152	0	FUCA1
FCHO2	5.74192e-156	0.969619	0.616	0.471	2.21604e-151	0	FCHO2
LITAF	9.17809e-155	0.682783	0.566	0.392	3.54219e-150	0	LITAF
C20orf194	1.86052e-154	0.663449	0.795	0.7	7.18049e-150	0	C20orf194
OAZ1	6.13508e-150	0.852479	0.593	0.479	2.36777e-145	0	OAZ1
SDC4	2.21969e-147	0.351696	0.11	0.026	8.56669e-143	0	SDC4
ZFAND5	2.42683e-147	0.713985	0.405	0.236	9.3661e-143	0	ZFAND5
ARPC5	2.48798e-147	0.714011	0.538	0.389	9.6021e-143	0	ARPC5
ALDOA	7.05789e-147	0.763753	0.487	0.327	2.72392e-142	0	ALDOA
ZBTB7C	1.10285e-146	0.552149	0.136	0.039	4.25632e-142	0	ZBTB7C
MYO10	3.47339e-146	0.671196	0.328	0.165	1.34052e-141	0	MYO10
ZNF358	4.77797e-146	0.459682	0.204	0.076	1.84401e-141	0	ZNF358
TSPO	2.01789e-145	0.810758	0.469	0.314	7.78784e-141	0	TSPO
NRP2	5.56462e-145	0.696977	0.53	0.365	2.14761e-140	0	NRP2
RPL7A	8.30289e-145	0.885441	0.655	0.572	3.20442e-140	0	RPL7A
BEAN1	3.13109e-143	0.585938	0.166	0.055	1.20841e-138	0	BEAN1
PVALB	5.21928e-143	0.366883	0.106	0.024	2.01433e-138	0	PVALB
AP000797.3	6.74476e-143	0.466627	0.118	0.03	2.60307e-138	0	AP000797.3
H2AFY	1.84743e-142	0.603466	0.754	0.697	7.12997e-138	0	H2AFY
RAB42	7.7933e-140	0.308098	0.107	0.025	3.00775e-135	0	RAB42
PARVG	1.62438e-139	0.701099	0.601	0.459	6.26913e-135	0	PARVG
CTSA	1.1865e-138	0.553236	0.303	0.149	4.57918e-134	0	CTSA
SH3BP5	2.14397e-138	0.48565	0.206	0.078	8.27446e-134	0	SH3BP5
SAMD4A	2.4584e-138	0.786552	0.646	0.493	9.48795e-134	0	SAMD4A
FAM50A	1.27416e-137	0.55954	0.291	0.141	4.91748e-133	0	FAM50A
METRNL	2.43392e-136	0.341436	0.161	0.053	9.39347e-132	0	METRNL
PMP22	1.84268e-135	0.610393	0.226	0.095	7.11165e-131	0	PMP22
COL4A3BP	3.55903e-135	0.627506	0.673	0.551	1.37357e-130	0	COL4A3BP
SLC19A2	7.80401e-135	0.614264	0.191	0.073	3.01188e-130	0	SLC19A2
CR1	1.43614e-134	0.454143	0.114	0.029	5.54263e-130	0	CR1
MS4A7	2.37557e-134	0.66313	0.656	0.541	9.16829e-130	0	MS4A7
RPL13A	6.65795e-134	0.746408	0.714	0.645	2.56957e-129	0	RPL13A
SLAMF8	1.14611e-133	0.431377	0.196	0.074	4.42331e-129	0	SLAMF8
RPSAP58	1.24619e-133	0.608688	0.201	0.079	4.80954e-129	0	RPSAP58
EIF1	6.06991e-133	0.797022	0.662	0.574	2.34262e-128	0	EIF1
ATP6V0B	8.2929e-133	0.751369	0.499	0.353	3.20056e-128	0	ATP6V0B
DFNA5	7.69134e-132	0.66486	0.404	0.244	2.9684e-127	0	DFNA5
RPLP2	7.38885e-131	0.762757	0.7	0.629	2.85165e-126	0	RPLP2
LUCAT1	1.6494e-130	0.405995	0.122	0.034	6.3657e-126	0	LUCAT1
CHCHD10	1.6423e-129	0.760878	0.459	0.31	6.3383e-125	0	CHCHD10
TSPAN4	7.345e-128	0.302938	0.101	0.024	2.83473e-123	0	TSPAN4
MPP1	9.81423e-128	0.507054	0.279	0.134	3.7877e-123	0	MPP1
RPL27A	9.86349e-128	0.754362	0.589	0.462	3.80672e-123	0	RPL27A
AP1S2	1.96835e-127	0.645143	0.351	0.196	7.59665e-123	0	AP1S2
RPL19	2.02691e-127	0.828208	0.677	0.594	7.82264e-123	0	RPL19
DDX24	9.09736e-127	0.683803	0.462	0.308	3.51104e-122	0	DDX24
NCEH1	2.31209e-126	0.652264	0.417	0.251	8.92328e-122	0	NCEH1
ATP6AP1	3.48593e-126	0.611702	0.354	0.202	1.34536e-121	0	ATP6AP1
LAMP1	1.668e-125	0.657684	0.466	0.315	6.43748e-121	0	LAMP1
NCL	1.32112e-124	0.676893	0.492	0.345	5.09872e-120	0	NCL
ABCA1	1.49497e-124	0.638758	0.621	0.472	5.76969e-120	0	ABCA1
MAN1A1	3.09799e-123	0.582108	0.699	0.571	1.19564e-118	0	MAN1A1
GLUL	4.89012e-123	0.644335	0.608	0.482	1.88729e-118	0	GLUL
TMSB10	2.8014e-122	0.797744	0.668	0.586	1.08117e-117	0	TMSB10
HSP90B1	5.81157e-122	0.88848	0.58	0.46	2.24292e-117	0	HSP90B1
APLP2	2.73287e-121	0.654843	0.572	0.459	1.05472e-116	0	APLP2
NCF2	3.47017e-121	0.53655	0.319	0.169	1.33928e-116	0	NCF2
MFSD2A	5.61698e-121	0.420379	0.166	0.061	2.16782e-116	0	MFSD2A
RABAC1	3.85284e-120	0.618002	0.351	0.201	1.48696e-115	0	RABAC1
GM2A	1.28065e-119	0.630103	0.291	0.152	4.94254e-115	0	GM2A
RPS14	2.60783e-119	0.818905	0.666	0.6	1.00647e-114	0	RPS14
ZNF438	1.36326e-118	0.69044	0.535	0.385	5.26136e-114	0	ZNF438
HOMER3	2.60639e-118	0.498341	0.259	0.125	1.00591e-113	0	HOMER3
HLA-A	2.66845e-118	0.989139	0.591	0.492	1.02986e-113	0	HLA-A
ALKBH7	4.94268e-117	0.500651	0.226	0.101	1.90758e-112	0	ALKBH7
NOTCH2	1.77207e-116	0.672258	0.626	0.515	6.83914e-112	0	NOTCH2
IFITM3	2.33408e-116	0.849979	0.329	0.186	9.00813e-112	0	IFITM3
MT-ATP8	2.41486e-116	0.595904	0.338	0.189	9.3199e-112	0	MT-ATP8
CALM3	5.8031e-116	0.594724	0.298	0.156	2.23965e-111	0	CALM3
MS4A4A	1.1888e-115	0.626208	0.368	0.216	4.58807e-111	0	MS4A4A
SIGLEC8	1.56383e-115	0.66959	0.467	0.327	6.03544e-111	0	SIGLEC8
SLC35F6	2.40433e-115	0.396569	0.174	0.067	9.27926e-111	0	SLC35F6
RPS8	2.52759e-115	0.663063	0.731	0.691	9.75498e-111	0	RPS8
ANXA5	9.84627e-115	0.648336	0.499	0.371	3.80007e-110	0	ANXA5
CD37	1.00557e-114	0.691385	0.534	0.414	3.88089e-110	0	CD37
AURKAIP1	1.08697e-114	0.477954	0.239	0.111	4.19506e-110	0	AURKAIP1
TBC1D16	1.18342e-114	0.725143	0.549	0.406	4.56728e-110	0	TBC1D16
MERTK	3.48739e-113	0.585962	0.711	0.597	1.34592e-108	0	MERTK
CDS2	4.52465e-113	0.683986	0.44	0.293	1.74624e-108	0	CDS2
MGAT1	9.06977e-113	0.605166	0.609	0.477	3.50039e-108	0	MGAT1
GNAS	9.93959e-112	0.445396	0.824	0.798	3.83609e-107	0	GNAS
SORBS3	1.47508e-111	0.534255	0.272	0.137	5.69292e-107	0	SORBS3
SNX10	1.58417e-111	0.579752	0.375	0.222	6.11395e-107	0	SNX10
SCARB2	1.35498e-110	0.538504	0.597	0.487	5.22942e-106	0	SCARB2
ATP6V1B2	3.44098e-110	0.580779	0.6	0.489	1.32801e-105	0	ATP6V1B2
DENND4C	9.12901e-110	0.632485	0.639	0.537	3.52325e-105	0	DENND4C
MT2A	1.75401e-109	0.793742	0.47	0.332	6.76943e-105	0	MT2A
TMBIM6	3.92856e-109	0.603587	0.589	0.496	1.51619e-104	0	TMBIM6
RPL18A	5.11532e-109	0.841633	0.566	0.46	1.97421e-104	0	RPL18A
EPHX1	2.57223e-108	0.530404	0.223	0.104	9.92727e-104	0	EPHX1
RPS3	1.53006e-107	0.722799	0.667	0.599	5.90512e-103	0	RPS3
TMEM66	8.39976e-107	0.579757	0.646	0.57	3.2418e-102	0	TMEM66
GSTO1	5.42089e-106	0.570036	0.35	0.21	2.09214e-101	0	GSTO1
EEF1D	2.83292e-105	0.674559	0.544	0.433	1.09334e-100	0	EEF1D
SERPING1	1.71411e-103	0.513669	0.221	0.104	6.61543e-99	0	SERPING1
RPS16	2.08756e-103	0.739486	0.608	0.53	8.05674e-99	0	RPS16
SYS1	4.78376e-103	0.369288	0.174	0.071	1.84624e-98	0	SYS1
RNF187	9.90282e-103	0.433605	0.196	0.087	3.82189e-98	0	RNF187
RPS12	9.13319e-102	0.8321	0.617	0.531	3.52486e-97	0	RPS12
TDP2	1.37634e-101	0.557135	0.269	0.142	5.31183e-97	0	TDP2
LONRF3	2.05793e-101	0.267814	0.109	0.033	7.94238e-97	0	LONRF3
FAU	1.82736e-100	0.721346	0.63	0.553	7.0525e-96	0	FAU
FNDC3B	2.9603e-100	0.532689	0.734	0.652	1.1425e-95	0	FNDC3B
2022-09-03	3.70805e-100	0.313725	0.116	0.037	1.43108e-95	0	2022-09-03
NEU3	6.26199e-100	0.467047	0.178	0.075	2.41675e-95	0	NEU3
SRP14	6.40829e-100	0.688011	0.466	0.343	2.47322e-95	0	SRP14
ACTN1	3.09312e-99	0.358138	0.18	0.075	1.19376e-94	0	ACTN1
CALR	3.96708e-99	0.691827	0.446	0.314	1.53106e-94	0	CALR
MGLL	9.42165e-99	0.648169	0.376	0.234	3.63619e-94	0	MGLL
RPSA	1.19107e-98	0.700336	0.546	0.441	4.59682e-94	0	RPSA
SNCG	1.23367e-98	0.785655	0.229	0.115	4.76122e-94	0	SNCG
CLIC1	2.33488e-98	0.564974	0.336	0.204	9.01122e-94	0	CLIC1
RPS18	1.9449e-97	0.736997	0.607	0.527	7.50614e-93	0	RPS18
RPS27A	2.70761e-97	0.684391	0.657	0.58	1.04497e-92	0	RPS27A
SOD1	4.64358e-97	0.609076	0.444	0.307	1.79214e-92	0	SOD1
TFEC	1.22282e-96	0.521779	0.72	0.645	4.71936e-92	0	TFEC
SLC3A2	1.28066e-96	0.562633	0.304	0.173	4.94259e-92	0	SLC3A2
SAT1	4.26218e-96	0.34709	0.899	0.856	1.64494e-91	0	SAT1
BST2	5.3933e-96	0.632451	0.456	0.334	2.08149e-91	0	BST2
RPL38	7.23328e-96	0.663839	0.589	0.488	2.79161e-91	0	RPL38
UBA52	1.57358e-95	0.62261	0.582	0.478	6.07309e-91	0	UBA52
B2M	2.11386e-95	1.0009	0.775	0.787	8.15825e-91	0	B2M
PES1	2.23234e-95	0.401691	0.157	0.063	8.61551e-91	0	PES1
CHI3L1	4.19576e-95	0.550362	0.27	0.144	1.61931e-90	0	CHI3L1
FAM20A	6.88518e-95	0.518846	0.233	0.114	2.65727e-90	0	FAM20A
CEBPA	1.7364e-94	0.612147	0.44	0.31	6.70145e-90	0	CEBPA
RPS27	2.73284e-94	0.748404	0.656	0.582	1.05471e-89	0	RPS27
RPL11	3.63799e-94	0.67281	0.707	0.67	1.40404e-89	0	RPL11
UBXN1	1.69864e-93	0.586747	0.34	0.211	6.55574e-89	0	UBXN1
GNB2L1	2.59478e-93	0.664245	0.588	0.495	1.00143e-88	0	GNB2L1
SPATS2L	3.05551e-93	0.476965	0.497	0.345	1.17924e-88	0	SPATS2L
TCEB2	4.37744e-93	0.630505	0.367	0.237	1.68943e-88	0	TCEB2
ATP6V1C1	1.88438e-92	0.561936	0.516	0.392	7.27258e-88	0	ATP6V1C1
RPL3	4.14156e-92	0.636617	0.64	0.563	1.59839e-87	0	RPL3
CALM1	2.65996e-91	0.595615	0.611	0.533	1.02659e-86	0	CALM1
BCAP31	9.14115e-91	0.501533	0.345	0.214	3.52793e-86	0	BCAP31
AP2S1	1.11285e-90	0.46867	0.277	0.154	4.29493e-86	0	AP2S1
GPR137B	4.26242e-90	0.616341	0.365	0.238	1.64504e-85	0	GPR137B
ST13	1.01411e-89	0.47708	0.529	0.402	3.91386e-85	0	ST13
SH3BGRL3	1.35424e-89	0.589222	0.361	0.235	5.22656e-85	0	SH3BGRL3
CTSH	2.36716e-89	0.581337	0.572	0.474	9.13581e-85	0	CTSH
GCLC	2.99253e-89	0.601671	0.357	0.228	1.15494e-84	0	GCLC
GADD45B	9.88158e-89	0.373516	0.165	0.069	3.8137e-84	0	GADD45B
CXCL16	1.48767e-88	0.571806	0.389	0.264	5.74152e-84	0	CXCL16
TXNRD1	1.73212e-88	0.615623	0.439	0.314	6.68494e-84	0	TXNRD1
STARD10	1.78705e-88	0.281819	0.112	0.038	6.89695e-84	0	STARD10
C1QB	7.69315e-88	0.694887	0.746	0.742	2.96909e-83	0	C1QB
PFN1	8.8244e-88	0.598861	0.458	0.34	3.40569e-83	0	PFN1
MFSD1	8.84432e-88	0.496796	0.649	0.559	3.41338e-83	0	MFSD1
TALDO1	3.21323e-87	0.562108	0.384	0.258	1.24012e-82	0	TALDO1
LIPA	8.02779e-87	0.602007	0.522	0.422	3.09825e-82	0	LIPA
COX4I1	1.02353e-86	0.667302	0.49	0.38	3.9502e-82	0	COX4I1
NEFL	1.62284e-86	0.592064	0.273	0.153	6.26317e-82	0	NEFL
USF2	1.90996e-86	0.582652	0.461	0.347	7.37132e-82	0	USF2
UGCG	4.17077e-86	0.540007	0.671	0.578	1.60967e-81	0	UGCG
CPNE8	5.56052e-86	0.476157	0.264	0.143	2.14603e-81	0	CPNE8
MX1	3.7548e-85	0.621107	0.32	0.199	1.44913e-80	0	MX1
LILRA2	5.74249e-85	0.37465	0.189	0.089	2.21626e-80	0	LILRA2
BLOC1S2	1.68074e-84	0.406934	0.231	0.12	6.48666e-80	0	BLOC1S2
CYBA	2.49918e-84	0.610174	0.667	0.631	9.64534e-80	0	CYBA
UQCR10	4.10211e-84	0.597235	0.332	0.211	1.58317e-79	0	UQCR10
FPR3	5.54627e-84	0.437858	0.211	0.104	2.14053e-79	0	FPR3
DBI	1.03222e-83	0.6144	0.358	0.237	3.98374e-79	0	DBI
DNASE2	8.57622e-83	0.49159	0.292	0.174	3.30991e-78	0	DNASE2
RBM47	2.34076e-82	0.458228	0.853	0.801	9.03393e-78	0	RBM47
CXCL12	2.45825e-82	0.546565	0.283	0.166	9.48736e-78	0	CXCL12
TNFSF12	5.83691e-82	0.374947	0.21	0.105	2.2527e-77	0	TNFSF12
RPL29	1.69617e-81	0.64337	0.582	0.499	6.54621e-77	0	RPL29
DDAH2	3.24503e-81	0.449124	0.258	0.144	1.25239e-76	0	DDAH2
SLC47A1	7.50401e-81	0.454194	0.201	0.099	2.8961e-76	0	SLC47A1
SSR4	1.33025e-80	0.465569	0.289	0.17	5.13395e-76	0	SSR4
ATP5D	1.40977e-80	0.581258	0.398	0.277	5.44087e-76	0	ATP5D
AGPAT2	2.59184e-79	0.350224	0.185	0.087	1.0003e-74	0	AGPAT2
MFHAS1	2.74628e-79	0.437414	0.226	0.117	1.0599e-74	0	MFHAS1
RPL37A	3.40742e-79	0.628617	0.689	0.661	1.31506e-74	0	RPL37A
MMP2	4.2648e-79	0.454843	0.216	0.112	1.64596e-74	0	MMP2
NEFM	8.43864e-79	0.569388	0.28	0.163	3.25681e-74	0	NEFM
C12orf49	9.79241e-79	0.28175	0.107	0.038	3.77928e-74	0	C12orf49
PRDX5	1.49701e-78	0.49484	0.252	0.141	5.77756e-74	0	PRDX5
SPG20	2.22682e-78	0.491542	0.399	0.275	8.59418e-74	0	SPG20
OPTN	5.56273e-78	0.396414	0.179	0.085	2.14688e-73	0	OPTN
COX6A1	1.30408e-77	0.516406	0.323	0.204	5.03296e-73	0	COX6A1
COX6B1	5.18907e-77	0.580722	0.351	0.234	2.00267e-72	0	COX6B1
TMEM160	1.00121e-76	0.413905	0.201	0.101	3.86405e-72	0	TMEM160
PRKAG2	1.2988e-76	0.480259	0.807	0.765	5.01257e-72	0	PRKAG2
CYSTM1	1.42155e-76	0.494699	0.319	0.197	5.48634e-72	0	CYSTM1
LRPAP1	2.43365e-76	0.540755	0.36	0.245	9.39243e-72	0	LRPAP1
P4HB	3.39638e-75	0.454717	0.328	0.208	1.3108e-70	0	P4HB
APOBR	8.56248e-75	0.367632	0.183	0.089	3.30461e-70	0	APOBR
GAS2L3	9.38842e-75	0.38798	0.16	0.072	3.62337e-70	0	GAS2L3
PDE3B	1.02288e-74	0.507725	0.783	0.712	3.9477e-70	0	PDE3B
NFKBIA	1.61319e-74	0.615699	0.451	0.345	6.22594e-70	0	NFKBIA
POLR2L	2.25438e-74	0.397818	0.226	0.121	8.70056e-70	0	POLR2L
IGF1R	2.50412e-74	0.626547	0.506	0.393	9.66439e-70	0	IGF1R
GUK1	6.81997e-74	0.437415	0.308	0.191	2.6321e-69	0	GUK1
SMS	1.14031e-73	0.525369	0.491	0.382	4.40092e-69	0	SMS
TMED10	1.63949e-73	0.528504	0.453	0.342	6.32743e-69	0	TMED10
GNPDA1	2.59398e-73	0.420461	0.25	0.141	1.00112e-68	0	GNPDA1
SLC25A6	6.84571e-73	0.55613	0.428	0.321	2.64203e-68	0	SLC25A6
HIVEP1	9.44758e-73	0.419323	0.222	0.117	3.6462e-68	0	HIVEP1
ATP5G2	1.10434e-72	0.576193	0.486	0.39	4.26209e-68	0	ATP5G2
TPT1	5.04956e-72	0.555698	0.746	0.752	1.94883e-67	0	TPT1
VTI1B	7.96156e-72	0.388757	0.233	0.128	3.07269e-67	0	VTI1B
PPT1	1.60904e-71	0.536325	0.492	0.392	6.20995e-67	0	PPT1
TMEM219	5.66034e-71	0.47234	0.319	0.206	2.18455e-66	0	TMEM219
ERP29	8.12175e-71	0.464948	0.318	0.204	3.13451e-66	0	ERP29
AZI2	2.28856e-70	0.450328	0.221	0.12	8.83248e-66	0	AZI2
GAPDH	3.6597e-70	0.502758	0.677	0.641	1.41242e-65	0	GAPDH
ZCCHC6	3.89474e-70	0.670627	0.55	0.478	1.50314e-65	0	ZCCHC6
RPS20	7.90585e-70	0.597569	0.549	0.472	3.05118e-65	0	RPS20
ST14	8.47035e-70	0.346492	0.169	0.081	3.26905e-65	0	ST14
ZC3H12C	5.9906e-69	0.665168	0.391	0.279	2.31201e-64	0	ZC3H12C
TRMT112	2.7248e-68	0.393198	0.222	0.123	1.05161e-63	0	TRMT112
C19orf24	6.29922e-68	0.273536	0.145	0.065	2.43112e-63	0	C19orf24
EIF4G1	1.06582e-67	0.392402	0.241	0.137	4.11342e-63	0	EIF4G1
TFCP2L1	1.77162e-67	0.43594	0.176	0.089	6.83738e-63	0	TFCP2L1
PDIA6	2.74136e-67	0.533512	0.374	0.265	1.058e-62	0	PDIA6
SGK1	4.069e-67	0.442472	0.657	0.578	1.57039e-62	0	SGK1
SOD2	1.0016e-66	0.594027	0.554	0.468	3.86556e-62	0	SOD2
FKBP4	1.66863e-66	0.270104	0.301	0.183	6.4399e-62	0	FKBP4
PRKAG2-AS1	1.82333e-66	0.314928	0.174	0.087	7.03696e-62	0	PRKAG2-AS1
JTB	2.39737e-66	0.397036	0.281	0.174	9.25242e-62	0	JTB
NFE2L1	4.36617e-66	0.438824	0.294	0.185	1.68508e-61	0	NFE2L1
NDUFB11	1.75271e-65	0.413832	0.255	0.151	6.7644e-61	0	NDUFB11
PRELID1	4.46999e-65	0.365657	0.232	0.132	1.72515e-60	0	PRELID1
DNAJA1	4.72502e-65	0.422513	0.511	0.41	1.82357e-60	0	DNAJA1
CALY	4.91403e-65	0.541695	0.184	0.097	1.89652e-60	0	CALY
ELL2	5.97422e-65	0.454193	0.795	0.764	2.30569e-60	0	ELL2
MAP1B	6.65111e-65	0.543305	0.519	0.41	2.56693e-60	0	MAP1B
COPRS	9.1528e-65	0.308432	0.155	0.073	3.53243e-60	0	COPRS
LAMTOR1	9.25626e-65	0.4663	0.358	0.25	3.57236e-60	0	LAMTOR1
CORO1B	1.56066e-64	0.324191	0.181	0.093	6.02323e-60	0	CORO1B
RPL10	3.66506e-64	0.603161	0.619	0.564	1.41449e-59	0	RPL10
PCBD1	6.15445e-64	0.283981	0.166	0.082	2.37525e-59	0	PCBD1
DDIT3	7.689e-64	0.361114	0.2	0.107	2.96749e-59	0	DDIT3
C4orf48	2.00246e-63	0.484751	0.35	0.242	7.72828e-59	0	C4orf48
CDV3	2.71706e-63	0.499449	0.425	0.326	1.04862e-58	0	CDV3
ATP6V1G1	3.74167e-63	0.436108	0.279	0.175	1.44406e-58	0	ATP6V1G1
TIMP2	3.97127e-63	0.432868	0.659	0.617	1.53267e-58	0	TIMP2
DPEP2	4.98131e-63	0.524827	0.334	0.228	1.92249e-58	0	DPEP2
UBL5	1.73221e-62	0.450359	0.295	0.19	6.68529e-58	0	UBL5
UBE2L6	3.64828e-62	0.326637	0.203	0.111	1.40802e-57	0	UBE2L6
NDUFB7	5.37205e-62	0.390674	0.261	0.159	2.07329e-57	0	NDUFB7
PLEKHO2	8.49134e-62	0.30214	0.16	0.079	3.27715e-57	0	PLEKHO2
DIP2C	8.53223e-62	0.664646	0.492	0.409	3.29293e-57	0	DIP2C
RPS11	1.32628e-61	0.532929	0.605	0.545	5.11866e-57	0	RPS11
SNX3	1.36546e-61	0.452053	0.505	0.415	5.26985e-57	0	SNX3
SLC29A1	1.86799e-61	0.474052	0.302	0.199	7.20932e-57	0	SLC29A1
EIF4EBP1	1.9004e-61	0.359806	0.197	0.107	7.33439e-57	0	EIF4EBP1
PLXNA1	2.21574e-61	0.391895	0.229	0.133	8.55142e-57	0	PLXNA1
LAPTM5	3.31527e-61	0.458614	0.684	0.688	1.2795e-56	0	LAPTM5
ABCF1	4.32177e-61	0.414426	0.226	0.131	1.66794e-56	0	ABCF1
ATP5E	4.58776e-61	0.527207	0.539	0.462	1.7706e-56	0	ATP5E
COX8A	6.71392e-61	0.390738	0.239	0.14	2.59117e-56	0	COX8A
EIF4G2	6.97243e-61	0.483807	0.456	0.369	2.69094e-56	0	EIF4G2
COX5B	8.26598e-61	0.562457	0.385	0.286	3.19017e-56	0	COX5B
ROBO2	9.30173e-61	0.434267	0.532	0.429	3.58991e-56	0	ROBO2
NOP10	1.11176e-60	0.322925	0.197	0.106	4.29072e-56	0	NOP10
ERN1	2.03732e-60	0.451304	0.246	0.149	7.86283e-56	0	ERN1
LILRA4	6.10102e-60	0.289243	0.141	0.066	2.35463e-55	0	LILRA4
RPL32	6.63767e-60	0.558587	0.6	0.541	2.56174e-55	0	RPL32
FKBP2	6.94254e-60	0.494898	0.341	0.239	2.6794e-55	0	FKBP2
NRXN3	7.96391e-60	0.53559	0.602	0.536	3.07359e-55	0	NRXN3
HSPA8	8.69439e-60	0.463525	0.409	0.309	3.35551e-55	0	HSPA8
MIR4435-1HG	1.00573e-59	0.346242	0.141	0.066	3.8815e-55	0	MIR4435-1HG
AP2M1	1.30234e-59	0.413212	0.304	0.201	5.02626e-55	0	AP2M1
PMFBP1	1.48443e-59	0.303362	0.143	0.068	5.72902e-55	0	PMFBP1
C19orf43	1.88244e-59	0.452093	0.338	0.235	7.2651e-55	0	C19orf43
NINJ1	1.98889e-59	0.524725	0.459	0.37	7.67594e-55	0	NINJ1
HERC5	2.25039e-59	0.338298	0.181	0.095	8.68517e-55	0	HERC5
SELM	2.99505e-59	0.318102	0.16	0.08	1.15591e-54	0	SELM
ANAPC11	3.31757e-59	0.336394	0.202	0.111	1.28038e-54	0	ANAPC11
TSC22D3	7.26564e-59	0.487875	0.332	0.228	2.8041e-54	0	TSC22D3
YBX1	8.74762e-59	0.532688	0.449	0.363	3.37606e-54	0	YBX1
TAF10	1.26577e-58	0.355586	0.241	0.144	4.88513e-54	0	TAF10
HAGHL	1.33122e-58	0.309939	0.132	0.061	5.13773e-54	0	HAGHL
ZFYVE26	1.78768e-58	0.449239	0.274	0.175	6.89937e-54	0	ZFYVE26
PIK3IP1	2.72837e-58	0.482873	0.439	0.343	1.05299e-53	0	PIK3IP1
SRRM2	3.25274e-58	0.446301	0.648	0.618	1.25536e-53	0	SRRM2
CADM1	6.21345e-58	0.580938	0.487	0.394	2.39802e-53	0	CADM1
SET	8.57522e-58	0.462203	0.379	0.279	3.30952e-53	0	SET
MAP3K2	9.33098e-58	0.38759	0.749	0.724	3.6012e-53	0	MAP3K2
HINT1	1.40474e-57	0.431787	0.333	0.23	5.42144e-53	0	HINT1
NDUFA3	2.32409e-57	0.525987	0.304	0.206	8.9696e-53	0	NDUFA3
ABCC5	3.83533e-57	0.483551	0.42	0.319	1.48021e-52	0	ABCC5
MRPL41	4.43563e-57	0.39892	0.242	0.147	1.71189e-52	0	MRPL41
CD300LF	4.51484e-57	0.382066	0.202	0.114	1.74246e-52	0	CD300LF
GAS7	4.64357e-57	0.463634	0.502	0.395	1.79214e-52	0	GAS7
PEBP1	5.40116e-57	0.567373	0.454	0.368	2.08452e-52	0	PEBP1
DUSP3	5.63988e-57	0.322833	0.176	0.093	2.17666e-52	0	DUSP3
RPS6	7.24423e-57	0.460268	0.65	0.603	2.79584e-52	0	RPS6
PSMA7	1.01647e-56	0.487807	0.363	0.266	3.92297e-52	0	PSMA7
IQSEC1	1.04602e-56	0.419826	0.238	0.144	4.03703e-52	0	IQSEC1
MYL6	1.08863e-56	0.50467	0.406	0.312	4.20144e-52	0	MYL6
NDUFB10	2.25645e-56	0.382889	0.223	0.131	8.70853e-52	0	NDUFB10
HSPA5	2.53321e-56	0.659771	0.396	0.299	9.77668e-52	0	HSPA5
SWAP70	3.02875e-56	0.391321	0.683	0.631	1.16891e-51	0	SWAP70
HEXB	5.30406e-56	0.465801	0.377	0.279	2.04705e-51	0	HEXB
PIM3	1.85868e-55	0.275303	0.138	0.066	7.17337e-51	0	PIM3
C16orf13	2.1458e-55	0.288852	0.179	0.096	8.2815e-51	0	C16orf13
UBB	3.4066e-55	0.49815	0.445	0.354	1.31474e-50	0	UBB
ABCC3	3.93846e-55	0.3717	0.168	0.087	1.52001e-50	0	ABCC3
PFDN5	7.77975e-55	0.503577	0.444	0.353	3.00252e-50	0	PFDN5
RPL35A	1.10445e-54	0.549029	0.527	0.461	4.26253e-50	0	RPL35A
PCBP1	1.99798e-54	0.422863	0.36	0.261	7.71102e-50	0	PCBP1
EPHB1	2.61357e-54	0.512992	0.158	0.083	1.00868e-49	0	EPHB1
ARHGDIA	2.76022e-54	0.397172	0.267	0.171	1.06528e-49	0	ARHGDIA
EIF3G	2.79935e-54	0.408219	0.271	0.175	1.08038e-49	0	EIF3G
ATP6V0D1	3.20638e-54	0.399542	0.311	0.21	1.23747e-49	0	ATP6V0D1
FMNL2	3.23298e-54	0.394011	0.911	0.922	1.24774e-49	0	FMNL2
BCL2A1	3.25319e-54	0.271232	0.158	0.08	1.25554e-49	0	BCL2A1
RAB20	4.33269e-54	0.456647	0.434	0.329	1.67216e-49	0	RAB20
C5AR1	5.38252e-54	0.39699	0.26	0.163	2.07733e-49	0	C5AR1
SLC25A24	6.03047e-54	0.366955	0.254	0.157	2.3274e-49	0	SLC25A24
DCXR	6.20803e-54	0.376893	0.2	0.115	2.39593e-49	0	DCXR
FAM134A	6.4944e-54	0.331483	0.181	0.098	2.50645e-49	0	FAM134A
PLXND1	8.82613e-54	0.444964	0.384	0.286	3.40636e-49	0	PLXND1
LAMTOR4	9.96123e-54	0.468079	0.358	0.263	3.84444e-49	0	LAMTOR4
FGD6	1.22637e-53	0.352265	0.158	0.082	4.73303e-49	0	FGD6
NDUFS5	1.43561e-53	0.468983	0.294	0.198	5.54059e-49	0	NDUFS5
SEPHS2	1.86973e-53	0.30986	0.149	0.076	7.21606e-49	0	SEPHS2
CSGALNACT2	5.3274e-53	0.406631	0.307	0.207	2.05606e-48	0	CSGALNACT2
AIP	5.84426e-53	0.268064	0.158	0.082	2.25554e-48	0	AIP
LGALS9	5.99277e-53	0.466471	0.439	0.357	2.31285e-48	0	LGALS9
SHISA5	1.64225e-52	0.325447	0.178	0.098	6.33809e-48	0	SHISA5
TENM2	2.48275e-52	0.415829	0.327	0.227	9.58191e-48	0	TENM2
MAF1	2.644e-52	0.282245	0.166	0.088	1.02043e-47	0	MAF1
G6PD	3.69226e-52	0.259703	0.122	0.057	1.42499e-47	0	G6PD
C6orf1	3.70623e-52	0.286495	0.166	0.088	1.43038e-47	0	C6orf1
AGTRAP	4.41348e-52	0.280718	0.154	0.079	1.70334e-47	0	AGTRAP
PLEKHM2	8.97552e-52	0.459351	0.428	0.341	3.46401e-47	0	PLEKHM2
MZT2B	1.03782e-51	0.419848	0.292	0.196	4.00538e-47	0	MZT2B
P2RY8	1.15964e-51	0.422265	0.16	0.085	4.47552e-47	0	P2RY8
HEBP1	1.21303e-51	0.309763	0.169	0.091	4.68157e-47	0	HEBP1
FCGR2B	2.34362e-51	0.446146	0.366	0.272	9.04496e-47	0	FCGR2B
TMEM2	3.22449e-51	0.330035	0.228	0.136	1.24446e-46	0	TMEM2
YBX3	3.58333e-51	0.462153	0.386	0.289	1.38295e-46	0	YBX3
CISD3	7.65353e-51	0.272066	0.16	0.084	2.9538e-46	0	CISD3
UBE2Q1	1.5416e-50	0.276774	0.174	0.096	5.94964e-46	0	UBE2Q1
SCAND1	1.88307e-50	0.354479	0.218	0.131	7.26752e-46	0	SCAND1
NARS	1.9958e-50	0.413486	0.326	0.231	7.70258e-46	0	NARS
TMEM123	2.0312e-50	0.41948	0.358	0.263	7.83923e-46	0	TMEM123
AC016683.6	2.16414e-50	0.36603	0.293	0.193	8.3523e-46	0	AC016683.6
SLC26A11	2.25917e-50	0.385928	0.164	0.09	8.71902e-46	0	SLC26A11
GTF2F1	3.23076e-50	0.282852	0.157	0.083	1.24688e-45	0	GTF2F1
ZNF589	3.42192e-50	0.349516	0.165	0.09	1.32066e-45	0	ZNF589
SYT1	3.52859e-50	0.468803	0.445	0.347	1.36182e-45	0	SYT1
PPP1CA	3.76503e-50	0.340386	0.221	0.134	1.45308e-45	0	PPP1CA
EZR	4.22428e-50	0.392144	0.239	0.15	1.63032e-45	0	EZR
KCNJ5	4.47989e-50	0.389294	0.247	0.155	1.72897e-45	0	KCNJ5
SNRPD2	6.20826e-50	0.334154	0.217	0.13	2.39602e-45	0	SNRPD2
GNS	7.97003e-50	0.423384	0.382	0.289	3.07595e-45	0	GNS
HEXA	1.12828e-49	0.448853	0.336	0.246	4.35449e-45	0	HEXA
ATP1A3	1.3489e-49	0.409881	0.187	0.108	5.20595e-45	0	ATP1A3
GADD45GIP1	1.36448e-49	0.317689	0.203	0.118	5.26606e-45	0	GADD45GIP1
GRAMD4	1.50277e-49	0.452269	0.285	0.193	5.79981e-45	0	GRAMD4
DIRC3	1.86215e-49	0.529948	0.355	0.249	7.18678e-45	0	DIRC3
PTPRM	3.10403e-49	0.450191	0.558	0.474	1.19797e-44	0	PTPRM
CCDC93	3.89022e-49	0.481738	0.427	0.341	1.50139e-44	0	CCDC93
FAM155A	5.05011e-49	0.427283	0.483	0.393	1.94904e-44	0	FAM155A
STUB1	6.46625e-49	0.359458	0.209	0.125	2.49558e-44	0	STUB1
VAMP8	6.49926e-49	0.367268	0.268	0.177	2.50833e-44	0	VAMP8
DUSP10	7.86925e-49	0.43011	0.321	0.224	3.03706e-44	0	DUSP10
OST4	8.35302e-49	0.362595	0.264	0.172	3.22376e-44	0	OST4
RPS21	8.419e-49	0.495028	0.461	0.378	3.24923e-44	0	RPS21
LGALS3BP	1.5133e-48	0.329277	0.146	0.077	5.84043e-44	0	LGALS3BP
THY1	1.74322e-48	0.347011	0.124	0.061	6.72777e-44	0	THY1
FKBP8	1.86659e-48	0.403261	0.279	0.189	7.20394e-44	0	FKBP8
TGFBI	1.92728e-48	0.285428	0.182	0.101	7.43815e-44	0	TGFBI
CFL1	2.41774e-48	0.472802	0.477	0.407	9.33102e-44	0	CFL1
SEC14L1	3.03798e-48	0.423762	0.592	0.527	1.17248e-43	0	SEC14L1
RASSF3	3.13091e-48	0.497797	0.46	0.372	1.20834e-43	0	RASSF3
TRAM1	4.44319e-48	0.424633	0.374	0.282	1.7148e-43	0	TRAM1
GTF2IRD1	6.68471e-48	0.493403	0.346	0.255	2.5799e-43	0	GTF2IRD1
CD163L1	8.22087e-48	0.300675	0.206	0.12	3.17276e-43	0	CD163L1
PPDPF	8.83299e-48	0.339522	0.218	0.133	3.40901e-43	0	PPDPF
KLF6	1.28797e-47	0.445093	0.507	0.431	4.97078e-43	0	KLF6
YWHAB	1.48385e-47	0.445586	0.493	0.43	5.72678e-43	0	YWHAB
RAB5C	2.48084e-47	0.321227	0.215	0.131	9.57457e-43	0	RAB5C
TNFAIP2	4.537e-47	0.378959	0.218	0.134	1.75101e-42	0	TNFAIP2
SETDB2	4.98189e-47	0.44843	0.316	0.226	1.92271e-42	0	SETDB2
ARL6IP1	5.1954e-47	0.346589	0.241	0.153	2.00511e-42	0	ARL6IP1
PPM1L	5.84645e-47	0.467182	0.45	0.35	2.25638e-42	0	PPM1L
NBPF10	5.95954e-47	0.287503	0.144	0.076	2.30002e-42	0	NBPF10
PYCARD	7.98972e-47	0.406409	0.273	0.185	3.08355e-42	0	PYCARD
CDC42EP3	1.0837e-46	0.313958	0.21	0.126	4.18242e-42	0	CDC42EP3
SPATA7	1.24311e-46	0.406734	0.218	0.135	4.79768e-42	0	SPATA7
RPL6	1.6082e-46	0.42443	0.581	0.541	6.20667e-42	0	RPL6
CEBPD	1.63747e-46	0.389535	0.668	0.61	6.31964e-42	0	CEBPD
RPS7	1.71097e-46	0.501008	0.541	0.486	6.60331e-42	0	RPS7
SIVA1	5.58392e-46	0.300667	0.17	0.096	2.15506e-41	0	SIVA1
UCHL1	7.84667e-46	0.552212	0.316	0.232	3.02834e-41	0	UCHL1
UNC13B	8.24734e-46	0.367359	0.215	0.132	3.18298e-41	0	UNC13B
CCDC124	1.09933e-45	0.256132	0.149	0.079	4.24275e-41	0	CCDC124
NDUFB9	1.43101e-45	0.408789	0.294	0.205	5.52284e-41	0	NDUFB9
IRF2BP2	1.48907e-45	0.422535	0.365	0.277	5.74692e-41	0	IRF2BP2
RPL14	1.93043e-45	0.474035	0.541	0.48	7.45031e-41	0	RPL14
FBP1	2.02666e-45	0.293629	0.148	0.079	7.82169e-41	0	FBP1
DSTN	2.59185e-45	0.437959	0.323	0.232	1.0003e-40	0	DSTN
COX5A	2.69755e-45	0.387243	0.253	0.168	1.04109e-40	0	COX5A
FCER1G	4.3128e-45	0.504119	0.485	0.418	1.66448e-40	0	FCER1G
GRM1	4.49516e-45	0.272254	0.108	0.05	1.73486e-40	0	GRM1
CCNI	6.93685e-45	0.40496	0.563	0.514	2.67721e-40	0	CCNI
LRP1	7.38445e-45	0.393857	0.638	0.621	2.84996e-40	0	LRP1
LAMTOR5	8.22448e-45	0.289507	0.184	0.107	3.17416e-40	0	LAMTOR5
GRIN1	8.55182e-45	0.290425	0.159	0.087	3.30049e-40	0	GRIN1
DYRK4	2.3176e-44	0.323389	0.183	0.108	8.94455e-40	0	DYRK4
PGD	2.82513e-44	0.340549	0.216	0.135	1.09033e-39	0	PGD
COX7A2	3.09146e-44	0.409685	0.278	0.193	1.19312e-39	0	COX7A2
WDR83OS	3.19338e-44	0.378611	0.252	0.167	1.23245e-39	0	WDR83OS
RPL27	4.22179e-44	0.431913	0.469	0.39	1.62936e-39	0	RPL27
CHD4	4.27897e-44	0.419424	0.393	0.307	1.65143e-39	0	CHD4
SUMO3	4.83717e-44	0.28265	0.163	0.091	1.86686e-39	0	SUMO3
AP1AR	5.09193e-44	0.328774	0.196	0.117	1.96518e-39	0	AP1AR
CTDNEP1	5.54901e-44	0.305417	0.208	0.128	2.14159e-39	0	CTDNEP1
SUSD1	5.69625e-44	0.448349	0.34	0.246	2.19841e-39	0	SUSD1
RALA	6.69881e-44	0.394623	0.29	0.199	2.58534e-39	0	RALA
MRPS34	7.77837e-44	0.300604	0.184	0.108	3.00198e-39	0	MRPS34
EPSTI1	8.98256e-44	0.502115	0.489	0.411	3.46673e-39	0	EPSTI1
TLN1	1.22202e-43	0.454576	0.479	0.42	4.71628e-39	0	TLN1
AMDHD2	1.79164e-43	0.26612	0.116	0.058	6.91466e-39	0	AMDHD2
MCOLN1	2.08161e-43	0.422139	0.281	0.196	8.03378e-39	0	MCOLN1
STMN2	2.14034e-43	0.442585	0.203	0.126	8.26042e-39	0	STMN2
MSR1	4.39193e-43	0.420552	0.607	0.567	1.69502e-38	0	MSR1
SEPW1	4.48552e-43	0.405255	0.435	0.355	1.73114e-38	0	SEPW1
RASGRP3	5.70944e-43	0.459212	0.359	0.272	2.2035e-38	0	RASGRP3
PTPRG	1.02377e-42	0.989228	0.366	0.284	3.95114e-38	0	PTPRG
HNRNPU	1.41295e-42	0.392892	0.546	0.496	5.45314e-38	0	HNRNPU
YWHAZ	1.93463e-42	0.390164	0.491	0.423	7.46653e-38	0	YWHAZ
TUBA1B	3.04452e-42	0.56228	0.551	0.512	1.175e-37	0	TUBA1B
C19orf53	5.35747e-42	0.338456	0.219	0.14	2.06766e-37	0	C19orf53
MEG3	5.60034e-42	0.385066	0.45	0.362	2.16139e-37	0	MEG3
PIR	5.9898e-42	0.340371	0.152	0.085	2.3117e-37	0	PIR
RP5-857K21.4	6.01493e-42	0.304795	0.124	0.064	2.3214e-37	0	RP5-857K21.4
PPFIBP2	6.79027e-42	0.469226	0.385	0.307	2.62064e-37	0	PPFIBP2
ITGB1	1.17928e-41	0.407786	0.454	0.383	4.55133e-37	0	ITGB1
H2AFZ	1.3919e-41	0.352029	0.218	0.14	5.3719e-37	0	H2AFZ
SDC3	1.76493e-41	0.287679	0.133	0.071	6.81156e-37	0	SDC3
TMEM147	2.55932e-41	0.301913	0.188	0.114	9.87744e-37	0	TMEM147
NEFH	2.96133e-41	0.347214	0.16	0.092	1.1429e-36	0	NEFH
GPSM3	4.75138e-41	0.358714	0.294	0.212	1.83375e-36	0	GPSM3
MT1X	5.63409e-41	0.377294	0.147	0.082	2.17442e-36	0	MT1X
RALYL	8.01305e-41	0.398262	0.334	0.248	3.09256e-36	0	RALYL
SLC18B1	1.1097e-40	0.509399	0.334	0.256	4.28279e-36	0	SLC18B1
PDE4DIP	1.17952e-40	0.444404	0.493	0.423	4.55224e-36	0	PDE4DIP
SLC7A8	2.13661e-40	0.251786	0.153	0.085	8.24602e-36	0	SLC7A8
FAH	2.1592e-40	0.296747	0.178	0.107	8.33323e-36	0	FAH
CCNG2	2.41195e-40	0.47119	0.284	0.202	9.30869e-36	0	CCNG2
FRRS1	2.6963e-40	0.432334	0.269	0.187	1.04061e-35	0	FRRS1
RPL12	2.92907e-40	0.467312	0.539	0.479	1.13045e-35	0	RPL12
CAP1	3.06412e-40	0.433995	0.499	0.454	1.18257e-35	0	CAP1
RPS15A	4.66823e-40	0.498908	0.5	0.443	1.80166e-35	0	RPS15A
RPL36AL	5.38294e-40	0.401693	0.324	0.24	2.07749e-35	0	RPL36AL
NFIL3	5.77632e-40	0.312378	0.202	0.126	2.22931e-35	0	NFIL3
CD180	7.12285e-40	0.256501	0.167	0.097	2.74899e-35	0	CD180
EEF1A2	7.33956e-40	0.313464	0.117	0.06	2.83263e-35	0	EEF1A2
PRDX2	8.59623e-40	0.459763	0.258	0.18	3.31763e-35	0	PRDX2
RPL15	2.32673e-39	0.483323	0.509	0.462	8.97978e-35	0	RPL15
CUTA	2.62767e-39	0.316791	0.214	0.138	1.01412e-34	0	CUTA
MAZ	2.82826e-39	0.281349	0.187	0.114	1.09154e-34	0	MAZ
TMEM176A	2.93747e-39	0.358291	0.227	0.151	1.13369e-34	0	TMEM176A
DNAJC8	3.25912e-39	0.344077	0.301	0.216	1.25783e-34	0	DNAJC8
PCSK1N	4.71009e-39	0.509288	0.203	0.132	1.81781e-34	0	PCSK1N
SLC15A3	5.40013e-39	0.420202	0.274	0.195	2.08413e-34	0	SLC15A3
HSD17B14	1.17975e-38	0.26207	0.144	0.081	4.55313e-34	0	HSD17B14
RPL23	1.5998e-38	0.447568	0.511	0.45	6.17425e-34	0	RPL23
PTK2B	1.6991e-38	0.494049	0.419	0.345	6.5575e-34	0	PTK2B
AP2A2	2.07901e-38	0.404255	0.438	0.366	8.02375e-34	0	AP2A2
LAMP2	2.93593e-38	0.374631	0.507	0.453	1.13309e-33	0	LAMP2
CST3	3.20595e-38	0.464886	0.641	0.642	1.23731e-33	0	CST3
DDHD1	4.02336e-38	0.417828	0.306	0.225	1.55278e-33	0	DDHD1
PDIA4	5.33023e-38	0.288226	0.189	0.117	2.05715e-33	0	PDIA4
GPD2	5.40776e-38	0.37637	0.582	0.515	2.08707e-33	0	GPD2
C19orf70	5.84547e-38	0.359857	0.226	0.149	2.256e-33	0	C19orf70
SERINC1	9.60412e-38	0.404447	0.441	0.373	3.70661e-33	0	SERINC1
PSMB6	1.02841e-37	0.284116	0.192	0.12	3.96906e-33	0	PSMB6
SDF4	1.10893e-37	0.275008	0.198	0.124	4.27982e-33	0	SDF4
PLEKHB2	1.26819e-37	0.376831	0.327	0.245	4.89446e-33	0	PLEKHB2
ARF1	2.56032e-37	0.378396	0.416	0.341	9.8813e-33	0	ARF1
ZNF703	2.66195e-37	0.263724	0.123	0.066	1.02735e-32	0	ZNF703
ISCU	3.10512e-37	0.370229	0.289	0.21	1.19839e-32	0	ISCU
ME3	3.17936e-37	0.331871	0.142	0.08	1.22704e-32	0	ME3
GHITM	3.20872e-37	0.328988	0.225	0.15	1.23837e-32	0	GHITM
PRCP	3.49057e-37	0.383205	0.291	0.212	1.34715e-32	0	PRCP
ATP6V1A	4.09185e-37	0.39348	0.387	0.306	1.57921e-32	0	ATP6V1A
ROMO1	5.7579e-37	0.264265	0.147	0.084	2.2222e-32	0	ROMO1
NPM1	6.34968e-37	0.39466	0.376	0.301	2.4506e-32	0	NPM1
ZNF385A	9.70724e-37	0.294223	0.171	0.104	3.74641e-32	0	ZNF385A
BSG	1.1562e-36	0.349004	0.306	0.228	4.46224e-32	0	BSG
RPL24	1.20862e-36	0.43819	0.519	0.473	4.66453e-32	0	RPL24
PRDX6	1.28875e-36	0.30194	0.243	0.165	4.9738e-32	0	PRDX6
COPE	2.03886e-36	0.365977	0.269	0.192	7.86876e-32	0	COPE
IFIT3	2.11961e-36	0.319284	0.139	0.079	8.18042e-32	0	IFIT3
SNHG12	2.95286e-36	0.33508	0.2	0.13	1.13963e-31	0	SNHG12
RAB11FIP1	3.68243e-36	0.285337	0.174	0.106	1.4212e-31	0	RAB11FIP1
IFI44L	5.10577e-36	0.579916	0.286	0.212	1.97052e-31	0	IFI44L
CIB1	6.93227e-36	0.253995	0.151	0.088	2.67544e-31	0	CIB1
COX7C	1.19975e-35	0.434583	0.408	0.336	4.63031e-31	0	COX7C
SERBP1	1.39958e-35	0.381965	0.409	0.34	5.40153e-31	0	SERBP1
STX3	1.48701e-35	0.383518	0.276	0.201	5.73896e-31	0	STX3
ATP6V0E1	2.16695e-35	0.38216	0.499	0.448	8.36314e-31	0	ATP6V0E1
CAPNS1	3.72357e-35	0.27737	0.208	0.135	1.43707e-30	0	CAPNS1
RAB8A	6.35963e-35	0.286051	0.201	0.13	2.45443e-30	0	RAB8A
ATP9A	7.47697e-35	0.400834	0.172	0.109	2.88566e-30	0	ATP9A
ATPIF1	9.76866e-35	0.427556	0.264	0.191	3.77011e-30	0	ATPIF1
MYT1L	1.05709e-34	0.307255	0.192	0.123	4.07974e-30	0	MYT1L
TIMM13	1.44115e-34	0.251305	0.139	0.08	5.56196e-30	0	TIMM13
SELK	1.80545e-34	0.263025	0.187	0.119	6.96794e-30	0	SELK
GRAMD1B	1.88638e-34	0.464193	0.374	0.302	7.2803e-30	0	GRAMD1B
ATP5J2	3.02186e-34	0.360978	0.239	0.166	1.16625e-29	0	ATP5J2
MYO5A	7.4418e-34	0.381724	0.603	0.558	2.87209e-29	0	MYO5A
SIRPA	7.64631e-34	0.350108	0.516	0.466	2.95102e-29	0	SIRPA
SNTG1	7.7573e-34	0.372841	0.258	0.184	2.99385e-29	0	SNTG1
CAST	8.58316e-34	0.355013	0.638	0.613	3.31259e-29	0	CAST
GNG5	9.18347e-34	0.312596	0.277	0.202	3.54427e-29	0	GNG5
CPEB2	1.43466e-33	0.44317	0.351	0.28	5.53694e-29	0	CPEB2
MRPL23	1.63034e-33	0.279442	0.168	0.104	6.29214e-29	0	MRPL23
TUBB	2.23079e-33	0.377623	0.341	0.269	8.60952e-29	0	TUBB
RPS24	2.71262e-33	0.333125	0.655	0.64	1.04691e-28	0	RPS24
RHOA	3.16319e-33	0.349512	0.541	0.508	1.2208e-28	0	RHOA
RNPEPL1	3.48951e-33	0.26235	0.17	0.105	1.34674e-28	0	RNPEPL1
OSTM1	3.77041e-33	0.343434	0.319	0.243	1.45515e-28	0	OSTM1
HPCAL1	4.89959e-33	0.366477	0.369	0.29	1.89095e-28	0	HPCAL1
GK	6.67961e-33	0.468373	0.354	0.284	2.57793e-28	0	GK
TUBB4B	7.01166e-33	0.253863	0.145	0.085	2.70608e-28	0	TUBB4B
DPP7	1.11095e-32	0.371613	0.324	0.253	4.28761e-28	0	DPP7
CBLB	1.45394e-32	0.425353	0.379	0.308	5.61135e-28	0	CBLB
POLR2E	1.756e-32	0.27705	0.174	0.109	6.77709e-28	0	POLR2E
EIF1B	1.98615e-32	0.295595	0.217	0.148	7.66533e-28	0	EIF1B
UQCRQ	2.19919e-32	0.327726	0.233	0.16	8.48754e-28	0	UQCRQ
RPLP0	2.38441e-32	0.417904	0.415	0.354	9.20238e-28	0	RPLP0
NDUFA4	2.54245e-32	0.435227	0.292	0.22	9.81233e-28	0	NDUFA4
AL163953.3	2.9642e-32	0.445043	0.168	0.105	1.144e-27	0	AL163953.3
MDH1	3.91623e-32	0.351386	0.247	0.175	1.51143e-27	0	MDH1
ALK	5.2221e-32	0.281364	0.117	0.066	2.01542e-27	0	ALK
ZZZ3	6.74681e-32	0.408927	0.52	0.474	2.60386e-27	0	ZZZ3
MGST3	7.02948e-32	0.39597	0.411	0.348	2.71296e-27	0	MGST3
PDE8A	7.51569e-32	0.421685	0.657	0.639	2.90061e-27	0	PDE8A
RPL34	7.77549e-32	0.429399	0.64	0.628	3.00087e-27	0	RPL34
STXBP1	9.49516e-32	0.312838	0.178	0.115	3.66456e-27	0	STXBP1
SNRPB	1.10992e-31	0.275278	0.168	0.106	4.28362e-27	0	SNRPB
PARP12	1.21333e-31	0.311842	0.229	0.16	4.68271e-27	0	PARP12
ASRGL1	2.04756e-31	0.252653	0.114	0.063	7.90235e-27	0	ASRGL1
ATOX1	2.36781e-31	0.325894	0.28	0.207	9.13833e-27	0	ATOX1
S100A13	2.62615e-31	0.250894	0.136	0.08	1.01354e-26	0	S100A13
PABPC4	2.7661e-31	0.409059	0.526	0.488	1.06755e-26	0	PABPC4
RENBP	3.28995e-31	0.37028	0.295	0.225	1.26972e-26	0	RENBP
GPS2	5.16058e-31	0.270529	0.176	0.113	1.99167e-26	0	GPS2
DRAP1	5.59429e-31	0.307362	0.237	0.166	2.15906e-26	0	DRAP1
C9orf78	5.66459e-31	0.289558	0.22	0.151	2.18619e-26	0	C9orf78
TMSB4X	6.18067e-31	0.422244	0.753	0.805	2.38537e-26	0	TMSB4X
SNRPN	9.4399e-31	0.391331	0.453	0.397	3.64323e-26	0	SNRPN
ATP6AP2	1.03814e-30	0.311907	0.288	0.216	4.0066e-26	0	ATP6AP2
SNAP25	1.07528e-30	0.431428	0.258	0.189	4.14995e-26	0	SNAP25
R3HCC1L	3.09417e-30	0.454959	0.525	0.477	1.19417e-25	0	R3HCC1L
SSNA1	3.57043e-30	0.254496	0.18	0.116	1.37797e-25	0	SSNA1
AES	4.03861e-30	0.347393	0.29	0.219	1.55866e-25	0	AES
AGAP3	4.60062e-30	0.342952	0.284	0.214	1.77556e-25	0	AGAP3
LCP1	9.25552e-30	0.357318	0.508	0.466	3.57208e-25	0	LCP1
TOMM7	1.00205e-29	0.378442	0.356	0.287	3.8673e-25	0	TOMM7
SEC61B	1.4153e-29	0.303647	0.251	0.181	5.46222e-25	0	SEC61B
DYNLL2	1.44763e-29	0.260945	0.178	0.116	5.587e-25	0	DYNLL2
ARL4C	1.49755e-29	0.265542	0.116	0.066	5.77965e-25	0	ARL4C
PARVB	1.68907e-29	0.298245	0.283	0.206	6.51878e-25	0	PARVB
MKNK2	1.89625e-29	0.262297	0.201	0.136	7.31838e-25	0	MKNK2
NEDD8	4.25114e-29	0.316774	0.228	0.162	1.64068e-24	0	NEDD8
MFGE8	4.73509e-29	0.264033	0.122	0.071	1.82746e-24	0	MFGE8
RAD23A	5.44643e-29	0.295603	0.245	0.177	2.102e-24	0	RAD23A
ZNHIT1	6.69889e-29	0.269566	0.19	0.126	2.58537e-24	0	ZNHIT1
DYNLRB1	6.9216e-29	0.335654	0.289	0.22	2.67132e-24	0	DYNLRB1
RRBP1	7.19136e-29	0.362371	0.427	0.368	2.77543e-24	0	RRBP1
C1QC	1.64672e-28	0.359406	0.661	0.662	6.35537e-24	0	C1QC
FEM1B	2.0271e-28	0.284596	0.215	0.15	7.8234e-24	0	FEM1B
PSME1	3.60264e-28	0.256783	0.206	0.141	1.3904e-23	0	PSME1
PLEC	6.6384e-28	0.332593	0.305	0.237	2.56202e-23	0	PLEC
LINC00657	7.91601e-28	0.330755	0.314	0.248	3.05511e-23	0	LINC00657
ATP6V1E1	9.05477e-28	0.350289	0.304	0.237	3.4946e-23	0	ATP6V1E1
MAP1LC3B	9.54908e-28	0.314629	0.282	0.215	3.68537e-23	0	MAP1LC3B
SPTBN1	1.11285e-27	0.397934	0.284	0.22	4.29492e-23	0	SPTBN1
RPL37	1.14545e-27	0.394141	0.628	0.63	4.42074e-23	0	RPL37
CRTC3	1.79167e-27	0.353606	0.216	0.154	6.91479e-23	0	CRTC3
MAP2K2	2.44138e-27	0.299641	0.246	0.181	9.42227e-23	0	MAP2K2
S100A9	3.25614e-27	0.259252	0.132	0.08	1.25668e-22	0	S100A9
CHCHD2	3.34266e-27	0.380923	0.299	0.234	1.29007e-22	0	CHCHD2
RPS4X	3.44759e-27	0.360727	0.544	0.512	1.33056e-22	0	RPS4X
SYF2	3.60044e-27	0.277976	0.217	0.154	1.38956e-22	0	SYF2
CSDE1	3.65795e-27	0.337115	0.5	0.457	1.41175e-22	0	CSDE1
KCNIP4	4.05091e-27	0.30535	0.529	0.479	1.56341e-22	0	KCNIP4
RPS26	4.1774e-27	0.528342	0.391	0.337	1.61222e-22	0	RPS26
SORT1	4.67545e-27	0.369473	0.679	0.686	1.80444e-22	0	SORT1
EIF3A	4.88253e-27	0.370907	0.394	0.338	1.88436e-22	0	EIF3A
SAP18	9.22576e-27	0.293294	0.223	0.16	3.56059e-22	0	SAP18
SNHG7	1.05499e-26	0.284922	0.198	0.138	4.07161e-22	0	SNHG7
2022-09-09	1.25485e-26	0.296665	0.198	0.137	4.84296e-22	0	2022-09-09
MSRB2	1.32446e-26	0.285579	0.231	0.168	5.11163e-22	0	MSRB2
VIMP	1.88897e-26	0.295618	0.274	0.21	7.29028e-22	0	VIMP
CLTB	2.0953e-26	0.273124	0.178	0.12	8.08661e-22	0	CLTB
MT-TV	2.33663e-26	0.286193	0.154	0.1	9.01801e-22	0	MT-TV
M6PR	5.58629e-26	0.311406	0.304	0.241	2.15597e-21	0	M6PR
SERINC5	5.65571e-26	0.36531	0.378	0.316	2.18277e-21	0	SERINC5
TAX1BP1	6.16439e-26	0.333144	0.567	0.541	2.37909e-21	0	TAX1BP1
RALBP1	6.84357e-26	0.290308	0.242	0.178	2.64121e-21	0	RALBP1
ATP6V1D	1.0203e-25	0.30268	0.215	0.153	3.93776e-21	0	ATP6V1D
PGRMC2	1.0244e-25	0.278446	0.203	0.143	3.95356e-21	0	PGRMC2
ATF4	1.07859e-25	0.303886	0.248	0.185	4.16271e-21	0	ATF4
ADAR	1.26286e-25	0.350836	0.444	0.394	4.87387e-21	0	ADAR
SNHG14	1.62414e-25	0.272849	0.692	0.681	6.26822e-21	0	SNHG14
TUFM	1.6477e-25	0.264536	0.201	0.14	6.35913e-21	0	TUFM
VPS8	1.98185e-25	0.349078	0.652	0.64	7.64874e-21	0	VPS8
DGKH	2.10322e-25	0.29223	0.18	0.121	8.11717e-21	0	DGKH
CYTH1	2.19577e-25	0.310088	0.616	0.596	8.47437e-21	0	CYTH1
CCDC40	2.63526e-25	0.352829	0.23	0.168	1.01705e-20	0	CCDC40
CLTC	3.08685e-25	0.278846	0.639	0.634	1.19134e-20	0	CLTC
ARL8A	5.07795e-25	0.283486	0.224	0.163	1.95979e-20	0	ARL8A
TCEAL4	5.45733e-25	0.300325	0.233	0.17	2.1062e-20	0	TCEAL4
C14orf2	5.77123e-25	0.35194	0.263	0.202	2.22735e-20	0	C14orf2
ATP5G3	6.81886e-25	0.255058	0.207	0.146	2.63167e-20	0	ATP5G3
HN1	7.17151e-25	0.278783	0.174	0.118	2.76777e-20	0	HN1
ITGB2	1.00339e-24	0.366362	0.49	0.468	3.87249e-20	0	ITGB2
HLA-E	1.14972e-24	0.323256	0.629	0.639	4.43722e-20	0	HLA-E
LDHB	1.17506e-24	0.331048	0.313	0.251	4.53502e-20	0	LDHB
PRKCB	1.45042e-24	0.374093	0.658	0.651	5.59777e-20	0	PRKCB
NDUFA1	1.77366e-24	0.307338	0.245	0.183	6.84528e-20	0	NDUFA1
ARID5B	2.48399e-24	0.421439	0.359	0.296	9.58671e-20	0	ARID5B
WBP2	3.81891e-24	0.30826	0.242	0.182	1.47387e-19	0	WBP2
NDUFS8	3.88919e-24	0.283113	0.223	0.163	1.50099e-19	0	NDUFS8
ACTG1	4.15416e-24	0.389763	0.444	0.404	1.60326e-19	0	ACTG1
COX7B	4.41251e-24	0.330852	0.219	0.16	1.70296e-19	0	COX7B
LARP1	6.045e-24	0.353664	0.451	0.405	2.33301e-19	0	LARP1
SNTB1	7.58914e-24	0.505599	0.102	0.061	2.92895e-19	0	SNTB1
TMEM140	8.86533e-24	0.283502	0.192	0.135	3.42149e-19	0	TMEM140
SLC31A2	9.42503e-24	0.251167	0.201	0.143	3.6375e-19	0	SLC31A2
KDELR1	9.81717e-24	0.261665	0.221	0.161	3.78884e-19	0	KDELR1
ENO2	1.55276e-23	0.274749	0.13	0.082	5.99271e-19	0	ENO2
PA2G4	1.66374e-23	0.269392	0.251	0.189	6.42104e-19	0	PA2G4
RTN3	2.38463e-23	0.303691	0.556	0.522	9.20323e-19	0	RTN3
RAB32	2.58945e-23	0.305246	0.243	0.184	9.99372e-19	0	RAB32
PGLS	2.6827e-23	0.278093	0.224	0.164	1.03536e-18	0	PGLS
HM13	3.57799e-23	0.326513	0.479	0.44	1.38089e-18	0	HM13
NAMPT	4.21136e-23	0.35909	0.282	0.218	1.62533e-18	0	NAMPT
UXT	5.03352e-23	0.270014	0.183	0.128	1.94264e-18	0	UXT
ZHX2	6.06064e-23	0.424774	0.423	0.373	2.33904e-18	0	ZHX2
EVI2B	6.68946e-23	0.284314	0.308	0.248	2.58173e-18	0	EVI2B
PIN1	9.8719e-23	0.306768	0.191	0.135	3.80996e-18	0	PIN1
PEPD	1.05128e-22	0.292745	0.299	0.238	4.0573e-18	0	PEPD
FAM20C	1.18729e-22	0.329571	0.269	0.212	4.58221e-18	0	FAM20C
CMTM3	1.53795e-22	0.262227	0.222	0.164	5.93555e-18	0	CMTM3
FAM213A	1.8882e-22	0.266472	0.184	0.129	7.28731e-18	0	FAM213A
TMCC1	1.9249e-22	0.320845	0.645	0.62	7.42895e-18	0	TMCC1
RPL5	2.4262e-22	0.287296	0.621	0.616	9.36369e-18	0	RPL5
LAPTM4A	3.00914e-22	0.297084	0.332	0.275	1.16135e-17	0	LAPTM4A
RPL9	3.15481e-22	0.347366	0.482	0.448	1.21757e-17	0	RPL9
ANP32B	3.53919e-22	0.299084	0.319	0.259	1.36591e-17	0	ANP32B
ANKRD6	3.97585e-22	0.356668	0.25	0.19	1.53444e-17	0	ANKRD6
CSMD1	4.44362e-22	0.33641	0.427	0.38	1.71497e-17	0	CSMD1
EIF5	5.65273e-22	0.306767	0.407	0.356	2.18162e-17	0	EIF5
DYNC1H1	6.92215e-22	0.32111	0.521	0.493	2.67153e-17	0	DYNC1H1
CPEB4	1.06462e-21	0.256263	0.624	0.59	4.1088e-17	0	CPEB4
RPL21	1.1223e-21	0.334353	0.463	0.422	4.33142e-17	0	RPL21
CALCOCO2	1.6082e-21	0.304577	0.371	0.319	6.2067e-17	0	CALCOCO2
LRRFIP1	1.63979e-21	0.27316	0.675	0.679	6.32861e-17	0	LRRFIP1
HS2ST1	1.83676e-21	0.327059	0.314	0.252	7.08878e-17	0	HS2ST1
DAAM2	1.90037e-21	0.465014	0.215	0.167	7.33428e-17	0	DAAM2
EIF5B	2.02883e-21	0.294897	0.325	0.268	7.83006e-17	0	EIF5B
GABARAPL1	3.29735e-21	0.299962	0.229	0.173	1.27258e-16	0	GABARAPL1
UQCRC1	3.74236e-21	0.256117	0.191	0.138	1.44432e-16	0	UQCRC1
JUND	5.70506e-21	0.266148	0.418	0.367	2.20181e-16	0	JUND
DDX18	6.38761e-21	0.29451	0.26	0.203	2.46523e-16	0	DDX18
MKLN1-AS1	7.97822e-21	0.255735	0.842	0.854	3.07911e-16	0	MKLN1-AS1
MYEOV2	8.08083e-21	0.260763	0.224	0.166	3.11871e-16	0	MYEOV2
ARL8B	1.29545e-20	0.306232	0.465	0.42	4.99966e-16	0	ARL8B
NDUFB2	1.38893e-20	0.322165	0.312	0.258	5.36045e-16	0	NDUFB2
SERP1	1.76899e-20	0.307428	0.444	0.405	6.82725e-16	0	SERP1
TMEM33	2.06618e-20	0.262166	0.227	0.171	7.9742e-16	0	TMEM33
LMAN1	2.85309e-20	0.281022	0.287	0.233	1.10112e-15	0	LMAN1
EIF2AK2	2.92163e-20	0.330865	0.396	0.35	1.12757e-15	0	EIF2AK2
RALGAPA2	3.71683e-20	0.346346	0.648	0.655	1.43447e-15	0	RALGAPA2
RHOQ	4.54411e-20	0.299006	0.598	0.583	1.75375e-15	0	RHOQ
UBALD2	6.33225e-20	0.258017	0.209	0.158	2.44387e-15	0	UBALD2
CCT3	6.58263e-20	0.302314	0.367	0.318	2.5405e-15	0	CCT3
TMBIM1	8.407e-20	0.273197	0.274	0.22	3.2446e-15	0	TMBIM1
SCARB1	8.57972e-20	0.393603	0.496	0.473	3.31126e-15	0	SCARB1
ADARB1	1.27423e-19	0.282978	0.204	0.151	4.91777e-15	0	ADARB1
CLTA	1.42487e-19	0.314884	0.399	0.357	5.49916e-15	0	CLTA
EDF1	1.49214e-19	0.299295	0.303	0.249	5.75875e-15	0	EDF1
CREBRF	1.57116e-19	0.331186	0.454	0.415	6.06373e-15	0	CREBRF
B4GALT5	1.57733e-19	0.318902	0.284	0.227	6.08755e-15	0	B4GALT5
PRKAR1A	1.79003e-19	0.307924	0.302	0.248	6.90844e-15	0	PRKAR1A
COX6C	2.22183e-19	0.376734	0.294	0.244	8.57493e-15	0	COX6C
RPS13	2.37693e-19	0.33388	0.456	0.423	9.17354e-15	0	RPS13
CDR2	2.99074e-19	0.317584	0.325	0.27	1.15425e-14	0	CDR2
JAK1	3.4385e-19	0.283008	0.574	0.558	1.32705e-14	0	JAK1
ASTN2	4.67205e-19	0.420072	0.362	0.318	1.80313e-14	0	ASTN2
ATP5I	8.94434e-19	0.370162	0.383	0.34	3.45198e-14	0	ATP5I
USMG5	1.37784e-18	0.341146	0.277	0.226	5.31765e-14	0	USMG5
MAP2	1.39159e-18	0.309393	0.312	0.257	5.37068e-14	0	MAP2
MS4A14	1.51527e-18	0.287967	0.263	0.211	5.84803e-14	0	MS4A14
RPS29	1.8986e-18	0.421095	0.413	0.382	7.32745e-14	0	RPS29
CNPY3	1.94472e-18	0.337793	0.456	0.437	7.50547e-14	0	CNPY3
ZMIZ1	1.98165e-18	0.343676	0.52	0.499	7.64798e-14	0	ZMIZ1
MTPN	2.05676e-18	0.274933	0.389	0.344	7.93785e-14	0	MTPN
PAM	2.29807e-18	0.266803	0.227	0.173	8.86919e-14	0	PAM
CYTIP	2.5693e-18	0.309838	0.23	0.181	9.91596e-14	0	CYTIP
EEF1A1	3.16886e-18	0.275149	0.424	0.384	1.22299e-13	0	EEF1A1
RPL10A	3.23127e-18	0.320981	0.421	0.378	1.24708e-13	0	RPL10A
NHP2L1	3.72953e-18	0.25075	0.219	0.168	1.43937e-13	0	NHP2L1
SLC17A5	4.79351e-18	0.295786	0.301	0.249	1.85001e-13	0	SLC17A5
TOMM20	4.88182e-18	0.275413	0.256	0.206	1.88409e-13	0	TOMM20
IQCJ-SCHIP1	4.97693e-18	0.311548	0.362	0.314	1.9208e-13	0	IQCJ-SCHIP1
ARHGAP18	5.75403e-18	0.255791	0.445	0.396	2.22071e-13	0	ARHGAP18
C19orf60	7.40237e-18	0.302729	0.224	0.175	2.85687e-13	0	C19orf60
POR	8.19646e-18	0.25683	0.246	0.195	3.16334e-13	0	POR
PDXDC1	8.2651e-18	0.351041	0.448	0.422	3.18983e-13	0	PDXDC1
EFR3A	1.1073e-17	0.265882	0.43	0.384	4.27351e-13	0	EFR3A
SCAMP1	1.24077e-17	0.295564	0.339	0.289	4.78862e-13	0	SCAMP1
VPS35	1.57218e-17	0.28689	0.359	0.314	6.06769e-13	0	VPS35
C19orf10	1.76715e-17	0.277511	0.29	0.242	6.82015e-13	0	C19orf10
TGOLN2	2.09212e-17	0.304543	0.407	0.374	8.07434e-13	0	TGOLN2
SNX27	2.09517e-17	0.319066	0.459	0.432	8.0861e-13	0	SNX27
LRRK2	2.47874e-17	0.330779	0.601	0.589	9.56645e-13	0	LRRK2
YWHAG	2.7237e-17	0.312825	0.395	0.353	1.05119e-12	0	YWHAG
ABHD5	2.7922e-17	0.297084	0.141	0.099	1.07762e-12	0	ABHD5
CLCN7	2.94223e-17	0.280452	0.222	0.175	1.13553e-12	0	CLCN7
NDUFS6	5.01003e-17	0.255692	0.231	0.181	1.93357e-12	0	NDUFS6
HLA-C	5.82313e-17	0.415546	0.481	0.469	2.24738e-12	0	HLA-C
SEC62	6.37473e-17	0.29171	0.476	0.447	2.46027e-12	0	SEC62
ZBTB38	8.06001e-17	0.269841	0.385	0.341	3.11068e-12	0	ZBTB38
SLC22A15	9.24319e-17	0.298279	0.156	0.112	3.56732e-12	0	SLC22A15
ATP1B3	1.03132e-16	0.285349	0.407	0.362	3.98029e-12	0	ATP1B3
TBCA	1.28262e-16	0.280769	0.442	0.403	4.95016e-12	0	TBCA
TMED5	1.31366e-16	0.275738	0.329	0.283	5.06995e-12	0	TMED5
SLC45A4	1.5207e-16	0.308462	0.216	0.169	5.86897e-12	0	SLC45A4
PEG10	2.16997e-16	0.411196	0.161	0.121	8.37478e-12	0	PEG10
SPAG9	2.22508e-16	0.308331	0.522	0.508	8.58747e-12	0	SPAG9
PIK3R5	2.62511e-16	0.26911	0.732	0.754	1.01313e-11	0	PIK3R5
VPS28	2.74636e-16	0.272765	0.222	0.175	1.05993e-11	0	VPS28
TPI1	3.31485e-16	0.277091	0.279	0.23	1.27933e-11	0	TPI1
EIF4A2	3.90885e-16	0.274754	0.418	0.388	1.50858e-11	0	EIF4A2
SH3GLB1	4.4038e-16	0.261471	0.406	0.368	1.6996e-11	0	SH3GLB1
ZCCHC2	7.71134e-16	0.274815	0.395	0.349	2.97612e-11	0	ZCCHC2
OSBPL8	9.50664e-16	0.260148	0.598	0.583	3.66899e-11	0	OSBPL8
RABEP1	1.08075e-15	0.294641	0.604	0.598	4.17106e-11	0	RABEP1
LYPLAL1	1.16562e-15	0.30729	0.417	0.385	4.49859e-11	0	LYPLAL1
UBXN2B	1.7023e-15	0.282261	0.458	0.428	6.56986e-11	0	UBXN2B
MAPRE2	1.84607e-15	0.350023	0.501	0.48	7.1247e-11	0	MAPRE2
RNF144B	2.4951e-15	0.345837	0.477	0.445	9.6296e-11	0	RNF144B
MARCKS	2.58934e-15	0.315474	0.585	0.601	9.99329e-11	0	MARCKS
SESTD1	3.14869e-15	0.25666	0.155	0.114	1.21521e-10	0	SESTD1
ATP5B	3.55753e-15	0.279423	0.252	0.206	1.37299e-10	0	ATP5B
ANKRD12	3.56054e-15	0.27867	0.376	0.333	1.37415e-10	0	ANKRD12
EIF4EBP2	4.04707e-15	0.251812	0.228	0.183	1.56193e-10	0	EIF4EBP2
CTNNB1	5.09105e-15	0.333637	0.534	0.525	1.96484e-10	0	CTNNB1
CD99	5.10651e-15	0.263232	0.424	0.393	1.97081e-10	0	CD99
FCGRT	5.28928e-15	0.319378	0.392	0.363	2.04135e-10	0	FCGRT
NACA	5.51855e-15	0.29209	0.556	0.557	2.12983e-10	0	NACA
ZNF331	6.41304e-15	0.392651	0.301	0.257	2.47505e-10	0	ZNF331
MLTK	6.93138e-15	0.255025	0.221	0.172	2.6751e-10	0	MLTK
RPL30	8.44236e-15	0.296571	0.544	0.54	3.25824e-10	0	RPL30
UQCRB	1.03366e-14	0.265944	0.352	0.307	3.98931e-10	0	UQCRB
CADPS2	1.15615e-14	0.316913	0.271	0.225	4.46205e-10	0	CADPS2
CNTNAP2	1.69587e-14	0.250473	0.599	0.592	6.54504e-10	0	CNTNAP2
SLC25A3	1.85574e-14	0.267941	0.284	0.24	7.16203e-10	0	SLC25A3
RP11-106M3.3	2.25122e-14	0.286864	0.22	0.178	8.68834e-10	0	RP11-106M3.3
IVNS1ABP	3.45067e-14	0.27784	0.328	0.288	1.33175e-09	0	IVNS1ABP
CECR1	4.07214e-14	0.282757	0.266	0.222	1.5716e-09	0	CECR1
GAP43	6.0325e-14	0.28208	0.124	0.088	2.32818e-09	0	GAP43
H3F3B	1.08073e-13	0.250279	0.487	0.475	4.17095e-09	0	H3F3B
SPTAN1	1.12615e-13	0.281719	0.316	0.276	4.34627e-09	0	SPTAN1
YY1	1.30339e-13	0.275496	0.419	0.391	5.03029e-09	0	YY1
BEX1	1.78339e-13	0.301986	0.118	0.084	6.88283e-09	0	BEX1
H1FX	2.34338e-13	0.25947	0.211	0.169	9.04404e-09	0	H1FX
CCDC69	2.39705e-13	0.261154	0.211	0.171	9.25116e-09	0	CCDC69
DOPEY2	2.91071e-13	0.303535	0.401	0.37	1.12336e-08	0	DOPEY2
AP000783.1	3.23894e-13	0.260775	0.174	0.136	1.25004e-08	0	AP000783.1
ATP5L	3.39958e-13	0.29959	0.349	0.315	1.31203e-08	0	ATP5L
HLA-B	6.24857e-13	0.515898	0.573	0.599	2.41157e-08	0	HLA-B
ABHD2	6.95833e-13	0.309846	0.393	0.368	2.6855e-08	0	ABHD2
SLIT2	7.01706e-13	0.278891	0.14	0.104	2.70817e-08	0	SLIT2
CADPS	8.50082e-13	0.262686	0.282	0.241	3.28081e-08	0	CADPS
FGF12	1.01298e-12	0.261118	0.306	0.266	3.90948e-08	0	FGF12
KIAA0930	1.15018e-12	0.302218	0.448	0.426	4.43901e-08	0	KIAA0930
ARRDC2	1.35275e-12	0.274127	0.254	0.215	5.22082e-08	0	ARRDC2
RAD51B	1.65363e-12	0.294806	0.727	0.732	6.38202e-08	0	RAD51B
KIF16B	1.84274e-12	0.280569	0.55	0.536	7.11189e-08	0	KIF16B
DYNLL1	2.20551e-12	0.264522	0.322	0.287	8.51196e-08	0	DYNLL1
TSC22D1	2.25461e-12	0.269305	0.289	0.248	8.70145e-08	0	TSC22D1
AHI1	2.39757e-12	0.261608	0.381	0.347	9.25318e-08	0	AHI1
MX2	2.65386e-12	0.256529	0.218	0.177	1.02423e-07	0	MX2
ZC3H15	2.85539e-12	0.268541	0.302	0.263	1.10201e-07	0	ZC3H15
TULP4	2.93699e-12	0.310939	0.424	0.4	1.1335e-07	0	TULP4
CCSER1	3.21624e-12	0.299809	0.234	0.194	1.24128e-07	0	CCSER1
YPEL3	3.71623e-12	0.283203	0.365	0.338	1.43424e-07	0	YPEL3
ALDOC	3.96772e-12	0.254918	0.129	0.096	1.5313e-07	0	ALDOC
SMARCA5	9.80573e-12	0.257839	0.34	0.306	3.78442e-07	0	SMARCA5
FBXO32	1.41666e-11	0.281969	0.155	0.121	5.46744e-07	0	FBXO32
MORF4L1	1.45029e-11	0.252495	0.505	0.508	5.59725e-07	0	MORF4L1
IFNAR1	1.49958e-11	0.256306	0.402	0.38	5.78748e-07	0	IFNAR1
ARHGEF12	1.6489e-11	0.268993	0.42	0.39	6.36376e-07	0	ARHGEF12
ZBTB7A	1.76902e-11	0.253371	0.271	0.232	6.82736e-07	0	ZBTB7A
PLEKHA2	1.82918e-11	0.281726	0.587	0.588	7.05955e-07	0	PLEKHA2
UQCRH	2.88944e-11	0.293084	0.265	0.232	1.11515e-06	0	UQCRH
AFF4	3.51853e-11	0.253986	0.52	0.512	1.35794e-06	0	AFF4
TMA7	4.35647e-11	0.258888	0.292	0.257	1.68134e-06	0	TMA7
PREPL	4.35745e-11	0.294839	0.295	0.261	1.68171e-06	0	PREPL
SKP1	6.92874e-11	0.262968	0.325	0.294	2.67408e-06	0	SKP1
NBPF1	7.5462e-11	0.256134	0.398	0.373	2.91238e-06	0	NBPF1
NCOA4	1.23659e-10	0.269098	0.291	0.259	4.77249e-06	0	NCOA4
CBX3	1.97341e-10	0.263567	0.308	0.276	7.61617e-06	0	CBX3
HPS1	2.79293e-10	0.266899	0.314	0.286	1.0779e-05	0	HPS1
RP5-864K19.4	3.30021e-10	0.284337	0.324	0.293	1.27368e-05	0	RP5-864K19.4
CTD-2516F10.2	9.05394e-10	0.252367	0.169	0.138	3.49428e-05	0	CTD-2516F10.2
CRIM1	2.1588e-09	0.275076	0.141	0.111	8.33168e-05	0	CRIM1
EIF3J	2.66066e-09	0.252011	0.306	0.278	0.000102686	0	EIF3J
GALM	3.9248e-09	0.262025	0.251	0.218	0.000151474	0	GALM
HECTD1	5.02434e-09	0.26776	0.539	0.551	0.000193909	0	HECTD1
ZC3H3	9.65644e-09	0.279456	0.198	0.17	0.000372681	0	ZC3H3
FNDC3A	1.84336e-08	0.270152	0.66	0.692	0.000711427	0	FNDC3A
CTD-2337A12.1	5.01736e-08	0.259295	0.249	0.216	0.0019364	0	CTD-2337A12.1
LDLRAD3	6.01465e-08	0.250462	0.162	0.134	0.00232129	0	LDLRAD3
INADL	8.03739e-08	0.262047	0.216	0.189	0.00310195	0	INADL
KCNJ6	2.52182e-07	0.261333	0.161	0.135	0.00973273	0	KCNJ6
TFRC	3.42028e-07	0.281992	0.148	0.123	0.0132002	0	TFRC
MXD4	7.45195e-07	0.289896	0.406	0.402	0.0287601	0	MXD4
BASP1	6.47341e-06	0.330499	0.426	0.43	0.249835	0	BASP1
KB-1047C11.2	8.83893e-06	0.266342	0.174	0.15	0.34113	0	KB-1047C11.2
MIR29B1	1.50747e-05	0.271407	0.329	0.317	0.581792	0	MIR29B1
RP11-305L7.3	1.70889e-05	0.267071	0.379	0.367	0.65953	0	RP11-305L7.3
PRKG1	0.00207473	0.309419	0.219	0.208	1	0	PRKG1
TMEM163	0	1.67331	0.803	0.309	0	1	TMEM163
CCDC26	0	1.47538	0.721	0.22	0	1	CCDC26
HIST1H2AC	0	1.23587	0.851	0.583	0	1	HIST1H2AC
HAMP	0	1.20342	0.675	0.264	0	1	HAMP
SRGN	0	1.03548	0.895	0.626	0	1	SRGN
TBC1D14	0	0.936324	0.869	0.558	0	1	TBC1D14
SAT11	0	0.907124	0.989	0.847	0	1	SAT1
ITGA9	0	0.845201	0.717	0.327	0	1	ITGA9
ERC2	0	0.789196	0.622	0.299	0	1	ERC2
ARL17B	0	0.781011	0.601	0.189	0	1	ARL17B
USP53	0	0.772887	0.849	0.506	0	1	USP53
FAM129A	0	0.764155	0.698	0.36	0	1	FAM129A
XIST	0	0.736849	0.981	0.569	0	1	XIST
NAV3	0	0.725253	0.986	0.786	0	1	NAV3
HIST1H3D	0	0.702117	0.333	0.094	0	1	HIST1H3D
MIR181A1HG	0	0.681674	0.684	0.349	0	1	MIR181A1HG
IL21R	0	0.658115	0.353	0.094	0	1	IL21R
MS4A4E	0	0.617865	0.384	0.11	0	1	MS4A4E
HBA2	0	0.336352	0.164	0.023	0	1	HBA2
C1QA	3.94765e-304	0.846242	0.836	0.553	1.52356e-299	1	C1QA
SPATA6	7.8642e-302	0.69565	0.755	0.427	3.03511e-297	1	SPATA6
HBB	1.25393e-300	0.36554	0.213	0.046	4.8394e-296	1	HBB
ZFP36L1	3.77177e-291	0.720341	0.914	0.705	1.45568e-286	1	ZFP36L1
SSH2	2.78449e-290	0.490656	0.999	0.954	1.07465e-285	1	SSH2
CEBPD1	1.13219e-285	0.972305	0.836	0.592	4.36957e-281	1	CEBPD
LINC00977	3.42142e-279	0.3554	0.201	0.043	1.32046e-274	1	LINC00977
HIST1H2BF	2.56418e-273	0.644749	0.236	0.062	9.89619e-269	1	HIST1H2BF
AP000476.1	3.35377e-271	0.579248	0.672	0.338	1.29435e-266	1	AP000476.1
HEATR5B	1.08598e-267	0.645068	0.804	0.508	4.19122e-263	1	HEATR5B
HSPA1A	3.57309e-259	0.405102	0.878	0.57	1.379e-254	1	HSPA1A
DENND3	3.2142e-258	0.59682	0.951	0.747	1.24049e-253	1	DENND3
SPDYE2	6.83391e-255	0.444443	0.349	0.123	2.63748e-250	1	SPDYE2
FAM168A	2.56152e-253	0.602365	0.896	0.644	9.88595e-249	1	FAM168A
C1QB1	1.44115e-252	0.810873	0.924	0.723	5.56198e-248	1	C1QB
RARB	4.61655e-252	0.324541	0.138	0.024	1.78171e-247	1	RARB
EMID1	2.7816e-246	0.43343	0.287	0.091	1.07353e-241	1	EMID1
PHYKPL	2.84941e-246	0.609501	0.762	0.476	1.0997e-241	1	PHYKPL
DSE	4.40713e-244	0.639189	0.7	0.407	1.70089e-239	1	DSE
KCNJ61	3.79771e-233	0.314667	0.337	0.116	1.46569e-228	1	KCNJ6
PRKCA	4.48128e-232	0.701465	0.91	0.698	1.7295e-227	1	PRKCA
HIST1H2BC	2.76729e-230	0.577386	0.202	0.053	1.06801e-225	1	HIST1H2BC
RP11-204L24.2	1.26736e-224	0.400702	0.26	0.082	4.89125e-220	1	RP11-204L24.2
PLAC8	3.97114e-223	0.651086	0.311	0.113	1.53262e-218	1	PLAC8
HIST2H2BE	7.43335e-214	0.39132	0.224	0.066	2.86883e-209	1	HIST2H2BE
KLHL1	1.16575e-207	0.314716	0.35	0.131	4.49909e-203	1	KLHL1
HDAC9	2.18798e-207	0.542109	0.954	0.779	8.44431e-203	1	HDAC9
C10orf11	3.00527e-205	0.38796	0.999	0.971	1.15985e-200	1	C10orf11
IER3	1.88947e-203	0.739425	0.44	0.211	7.29224e-199	1	IER3
CD74	1.04577e-202	0.530851	0.979	0.878	4.03604e-198	1	CD74
TIAM2	1.93696e-200	0.482436	0.744	0.459	7.47552e-196	1	TIAM2
ETV6	9.16373e-199	0.437909	0.992	0.892	3.53665e-194	1	ETV6
SCIN	1.31682e-197	0.630039	0.845	0.606	5.08213e-193	1	SCIN
AGTPBP1	2.13594e-197	0.505378	0.746	0.47	8.24344e-193	1	AGTPBP1
LRRC16A	3.63406e-197	0.503646	0.706	0.419	1.40253e-192	1	LRRC16A
PTPN2	1.77132e-196	0.546363	0.813	0.571	6.83623e-192	1	PTPN2
IL4R	6.46398e-196	0.500859	0.7	0.424	2.49471e-191	1	IL4R
FCGR3A	4.03752e-195	0.532952	0.789	0.515	1.55824e-190	1	FCGR3A
BTN3A2	1.97448e-194	0.407394	0.329	0.131	7.62031e-190	1	BTN3A2
APBB1IP	3.47323e-193	0.429145	0.997	0.929	1.34046e-188	1	APBB1IP
ACPP	8.28284e-193	0.442426	0.359	0.149	3.19668e-188	1	ACPP
ARHGAP4	7.7034e-191	0.445475	0.523	0.27	2.97305e-186	1	ARHGAP4
PPA1	8.73241e-191	0.553839	0.527	0.279	3.37019e-186	1	PPA1
HLA-DQA1	3.67875e-189	0.514805	0.521	0.27	1.41978e-184	1	HLA-DQA1
EPB41L2	3.87519e-189	0.42148	0.997	0.941	1.49559e-184	1	EPB41L2
IL18	1.22239e-187	0.495628	0.854	0.599	4.71771e-183	1	IL18
HLA-DRA	2.65279e-186	0.668797	0.879	0.684	1.02382e-181	1	HLA-DRA
SRGAP3	1.14266e-185	0.533382	0.843	0.601	4.40999e-181	1	SRGAP3
ST6GAL1	1.26608e-181	0.439934	0.996	0.93	4.88629e-177	1	ST6GAL1
CIITA	9.4236e-181	0.478179	0.842	0.587	3.63695e-176	1	CIITA
C1QC1	8.72802e-180	0.582918	0.858	0.64	3.36849e-175	1	C1QC
SLC25A45	8.09602e-179	0.307241	0.226	0.074	3.12458e-174	1	SLC25A45
PCED1B	7.3754e-178	0.531311	0.663	0.404	2.84646e-173	1	PCED1B
FYB	2.12893e-175	0.445281	0.989	0.891	8.21641e-171	1	FYB
RGS1	5.69605e-175	0.633957	0.691	0.438	2.19834e-170	1	RGS1
CD14	1.43314e-174	0.582776	0.675	0.418	5.53108e-170	1	CD14
NRXN31	1.07427e-173	0.290799	0.8	0.515	4.14603e-169	1	NRXN3
PDK4	6.91402e-173	0.792961	0.435	0.214	2.6684e-168	1	PDK4
SLC7A6	9.76239e-173	0.461496	0.617	0.36	3.7677e-168	1	SLC7A6
ALPK1	1.86511e-172	0.481765	0.836	0.592	7.1982e-168	1	ALPK1
JAK3	3.50476e-172	0.404885	0.512	0.261	1.35263e-167	1	JAK3
ZNF100	4.4022e-171	0.421215	0.474	0.239	1.69899e-166	1	ZNF100
VTRNA1-1	2.03454e-170	0.264866	0.196	0.059	7.85209e-166	1	VTRNA1-1
POU2F2	9.67049e-170	0.441738	0.846	0.592	3.73223e-165	1	POU2F2
MS4A4A1	2.92605e-169	0.338017	0.443	0.209	1.12928e-164	1	MS4A4A
PPP2R2B	1.35582e-168	0.341596	0.759	0.476	5.23264e-164	1	PPP2R2B
MGAT4A	2.80353e-168	0.42089	0.974	0.866	1.082e-163	1	MGAT4A
TTC7A	3.11898e-168	0.468621	0.895	0.675	1.20374e-163	1	TTC7A
MEF2A	8.0905e-166	0.328274	0.998	0.97	3.12245e-161	1	MEF2A
ABCB4	2.23803e-165	0.27405	0.163	0.045	8.63746e-161	1	ABCB4
CSF2RA	3.93935e-164	0.476639	0.869	0.651	1.52035e-159	1	CSF2RA
BTN3A1	3.2439e-162	0.311137	0.255	0.095	1.25195e-157	1	BTN3A1
PLB1	3.25277e-162	0.393161	0.472	0.239	1.25537e-157	1	PLB1
RP11-68I3.2	3.65819e-162	0.489262	0.778	0.525	1.41184e-157	1	RP11-68I3.2
CSF3R	1.58913e-160	0.447894	0.876	0.647	6.13308e-156	1	CSF3R
ANKS1A	5.0442e-160	0.436045	0.926	0.752	1.94676e-155	1	ANKS1A
WSB1	6.16876e-160	0.413135	0.902	0.694	2.38077e-155	1	WSB1
TMEM106A	3.03581e-159	0.418815	0.511	0.275	1.17164e-154	1	TMEM106A
RALGPS2	7.02155e-159	0.412114	0.558	0.306	2.7099e-154	1	RALGPS2
SYNDIG1	2.26763e-158	0.404226	0.945	0.729	8.75167e-154	1	SYNDIG1
SH3RF3	9.76591e-158	0.426015	0.97	0.831	3.76905e-153	1	SH3RF3
FAM177B	3.38491e-156	0.53506	0.599	0.355	1.30637e-151	1	FAM177B
MNDA	2.31749e-155	0.39999	0.46	0.234	8.94413e-151	1	MNDA
HLA-DMB	2.33341e-155	0.456881	0.632	0.387	9.00555e-151	1	HLA-DMB
ADAP2	7.1356e-155	0.435382	0.764	0.52	2.75391e-150	1	ADAP2
TCF4	1.15804e-154	0.409197	0.93	0.751	4.46934e-150	1	TCF4
KCNMB1	3.3882e-154	0.419779	0.577	0.326	1.30764e-149	1	KCNMB1
ZFP36L2	4.35566e-154	0.643429	0.833	0.659	1.68102e-149	1	ZFP36L2
RP11-796E2.4	1.49374e-152	0.358941	0.312	0.135	5.76495e-148	1	RP11-796E2.4
SSH1	1.11443e-151	0.438376	0.846	0.617	4.30102e-147	1	SSH1
TMPRSS4-AS1	1.11052e-150	0.323468	0.207	0.07	4.28593e-146	1	TMPRSS4-AS1
LIPG	5.65095e-150	0.272459	0.16	0.046	2.18093e-145	1	LIPG
AC006129.2	1.09506e-149	0.311468	0.31	0.131	4.22629e-145	1	AC006129.2
EMR2	8.43946e-149	0.409057	0.477	0.254	3.25712e-144	1	EMR2
FOXP1	1.61502e-147	0.374987	0.976	0.856	6.23301e-143	1	FOXP1
MILR1	3.59453e-147	0.323211	0.316	0.14	1.38727e-142	1	MILR1
PFKFB3	2.12258e-146	0.459471	0.748	0.514	8.1919e-142	1	PFKFB3
SREBF2	8.70575e-146	0.493762	0.573	0.345	3.3599e-141	1	SREBF2
AC026188.1	1.40632e-145	0.475962	0.26	0.104	5.42757e-141	1	AC026188.1
CENPP	1.50397e-145	0.516213	0.476	0.255	5.80443e-141	1	CENPP
FAM105A	3.68285e-145	0.441583	0.778	0.534	1.42136e-140	1	FAM105A
RNF144B1	8.35737e-145	0.430533	0.672	0.424	3.22544e-140	1	RNF144B
NDUFV1	1.64936e-144	0.366188	0.475	0.255	6.36555e-140	1	NDUFV1
SERPINB9	5.50733e-144	0.526906	0.76	0.521	2.1255e-139	1	SERPINB9
TSPAN33	1.39538e-143	0.275755	0.213	0.077	5.38533e-139	1	TSPAN33
APBB3	3.95084e-143	0.355671	0.305	0.133	1.52479e-138	1	APBB3
C1RL	8.4635e-143	0.32768	0.319	0.141	3.2664e-138	1	C1RL
TG	9.87451e-143	0.380547	0.422	0.217	3.81097e-138	1	TG
NUP160	1.02965e-141	0.37497	0.569	0.328	3.97383e-137	1	NUP160
MAP3K8	1.61259e-141	0.398178	0.6	0.359	6.22364e-137	1	MAP3K8
KCNQ3	2.26893e-141	0.434745	0.968	0.808	8.7567e-137	1	KCNQ3
PPP6R2	2.75139e-141	0.417722	0.781	0.55	1.06187e-136	1	PPP6R2
DOCK5	1.08911e-138	0.430072	0.838	0.617	4.20333e-134	1	DOCK5
DAB1	4.84838e-138	0.391704	0.554	0.314	1.87118e-133	1	DAB1
CHCHD7	6.40537e-138	0.399965	0.402	0.207	2.47209e-133	1	CHCHD7
FOS	7.1202e-138	0.39857	0.444	0.234	2.74797e-133	1	FOS
ANKRD22	1.05491e-137	0.290497	0.252	0.099	4.07134e-133	1	ANKRD22
SUMF1	3.41192e-137	0.413717	0.803	0.568	1.31679e-132	1	SUMF1
RCSD1	3.63508e-137	0.396962	0.931	0.73	1.40292e-132	1	RCSD1
RP11-353N4.5	8.00455e-137	0.33165	0.403	0.199	3.08928e-132	1	RP11-353N4.5
TMEM176B	2.19768e-136	0.43104	0.65	0.416	8.48174e-132	1	TMEM176B
BTG1	7.94599e-135	0.542332	0.637	0.41	3.06668e-130	1	BTG1
RP11-386I14.4	2.4203e-134	0.273074	0.158	0.048	9.34092e-130	1	RP11-386I14.4
BCL6	6.19831e-134	0.388956	0.483	0.266	2.39218e-129	1	BCL6
HIVEP3	2.07288e-133	0.449411	0.874	0.659	8.00008e-129	1	HIVEP3
HLA-A1	7.73875e-130	0.438744	0.708	0.48	2.98669e-125	1	HLA-A
FGD2	7.81566e-130	0.391986	0.85	0.619	3.01637e-125	1	FGD2
ARHGAP20	1.17452e-129	0.407033	0.365	0.181	4.53295e-125	1	ARHGAP20
DPYD	6.49467e-129	0.356483	0.942	0.821	2.50655e-124	1	DPYD
LINC00854	8.49731e-129	0.344256	0.407	0.211	3.27945e-124	1	LINC00854
C3	2.21084e-128	0.394078	0.961	0.83	8.53252e-124	1	C3
RHOH	3.04156e-128	0.360251	0.378	0.188	1.17386e-123	1	RHOH
HLA-DPA1	3.14228e-128	0.438247	0.773	0.545	1.21273e-123	1	HLA-DPA1
PRAM1	4.54688e-128	0.395013	0.767	0.535	1.75482e-123	1	PRAM1
KLHL5	1.23729e-127	0.365973	0.847	0.62	4.77521e-123	1	KLHL5
HLA-DRB1	2.81253e-127	0.643794	0.799	0.626	1.08547e-122	1	HLA-DRB1
NHLRC3	6.77008e-127	0.331332	0.463	0.253	2.61284e-122	1	NHLRC3
SLC11A1	1.28898e-125	0.417055	0.811	0.592	4.97469e-121	1	SLC11A1
RNF217	1.59996e-125	0.402022	0.511	0.297	6.1749e-121	1	RNF217
RP11-1000B6.3	3.25414e-125	0.323488	0.397	0.206	1.2559e-120	1	RP11-1000B6.3
MOG	4.80211e-125	0.275319	0.404	0.205	1.85333e-120	1	MOG
TAB2	6.48272e-125	0.373516	0.942	0.807	2.50194e-120	1	TAB2
AGO4	1.2584e-124	0.365214	0.745	0.504	4.85666e-120	1	AGO4
INTS10	1.47989e-124	0.377998	0.636	0.407	5.7115e-120	1	INTS10
SRGAP1	3.31418e-124	0.403238	0.929	0.783	1.27908e-119	1	SRGAP1
FPR1	4.43824e-124	0.35252	0.391	0.203	1.7129e-119	1	FPR1
MS4A6A	7.28045e-124	0.307823	0.882	0.677	2.80982e-119	1	MS4A6A
FCGR1A	1.31614e-123	0.364149	0.429	0.231	5.07952e-119	1	FCGR1A
ESR1	4.11047e-123	0.375788	0.401	0.209	1.5864e-118	1	ESR1
RP1-249H1.4	1.71846e-122	0.364915	0.413	0.22	6.63223e-118	1	RP1-249H1.4
CD4	1.90054e-122	0.363004	0.619	0.39	7.33493e-118	1	CD4
AUTS2	2.24102e-122	0.405705	0.914	0.756	8.649e-118	1	AUTS2
SGCD	1.0206e-121	0.250666	0.337	0.159	3.93889e-117	1	SGCD
ENTPD1	1.17478e-120	0.373166	0.918	0.734	4.53394e-116	1	ENTPD1
CTC-575N7.1	3.00888e-120	0.44768	0.254	0.109	1.16125e-115	1	CTC-575N7.1
ETS2	4.29733e-120	0.443531	0.678	0.459	1.65851e-115	1	ETS2
LILRB4	8.80224e-120	0.383154	0.581	0.362	3.39714e-115	1	LILRB4
SYT17	1.15929e-119	0.409487	0.713	0.491	4.47415e-115	1	SYT17
ANK2	1.53751e-119	0.395048	0.732	0.508	5.93386e-115	1	ANK2
CXADR	3.07881e-119	0.369864	0.483	0.275	1.18824e-114	1	CXADR
DUSP1	6.21942e-119	0.333596	0.529	0.307	2.40032e-114	1	DUSP1
KCNK13	1.43596e-118	0.379957	0.721	0.478	5.54196e-114	1	KCNK13
LYN	2.14995e-118	0.393205	0.941	0.802	8.29751e-114	1	LYN
HIST1H4C	2.66948e-118	0.325528	0.326	0.16	1.03026e-113	1	HIST1H4C
ITPR1	1.22616e-117	0.419537	0.776	0.564	4.73224e-113	1	ITPR1
CYFIP1	1.53477e-117	0.342283	0.966	0.846	5.9233e-113	1	CYFIP1
ID2	2.35145e-117	0.738371	0.41	0.231	9.07518e-113	1	ID2
PALD1	4.96069e-117	0.359354	0.962	0.809	1.91453e-112	1	PALD1
SCFD2	6.33951e-117	0.379122	0.661	0.429	2.44667e-112	1	SCFD2
2022-03-01	8.58397e-117	0.320991	0.961	0.827	3.3129e-112	1	2022-03-01
PTPN18	1.22602e-116	0.374078	0.659	0.434	4.73169e-112	1	PTPN18
GRB2	4.60106e-116	0.362602	0.91	0.754	1.77573e-111	1	GRB2
GPR183	8.22922e-116	0.769607	0.443	0.259	3.17599e-111	1	GPR183
ZEB2	1.1193e-115	0.342256	0.984	0.9	4.31984e-111	1	ZEB2
CSMD11	3.68922e-115	0.306088	0.607	0.361	1.42382e-110	1	CSMD1
PNKP	6.04974e-115	0.257393	0.256	0.113	2.33484e-110	1	PNKP
UBE2D2	8.47445e-115	0.458914	0.72	0.508	3.27063e-110	1	UBE2D2
PLAGL1	9.95797e-115	0.341623	0.616	0.387	3.84318e-110	1	PLAGL1
RP11-16C1.3	1.65325e-114	0.345215	0.529	0.316	6.38056e-110	1	RP11-16C1.3
BTG2	1.76341e-114	0.467434	0.497	0.308	6.80571e-110	1	BTG2
LIMK2	6.35927e-114	0.338341	0.465	0.264	2.4543e-109	1	LIMK2
LILRB1	1.29003e-113	0.377285	0.533	0.327	4.97874e-109	1	LILRB1
RNF149	8.53895e-113	0.366262	0.874	0.7	3.29552e-108	1	RNF149
DCAF6	1.48089e-112	0.37732	0.796	0.583	5.71535e-108	1	DCAF6
RTN1	1.62214e-112	0.511414	0.431	0.248	6.2605e-108	1	RTN1
CD69	2.41918e-112	0.712361	0.254	0.116	9.33658e-108	1	CD69
IGSF21	7.34025e-112	0.330374	0.846	0.603	2.8329e-107	1	IGSF21
KCNIP1	9.30873e-112	0.35776	0.873	0.647	3.59261e-107	1	KCNIP1
RP11-142C4.6	2.19817e-111	0.312526	0.15	0.05	8.48364e-107	1	RP11-142C4.6
HIST1H1D	2.27758e-111	0.294104	0.151	0.052	8.79011e-107	1	HIST1H1D
AOAH	2.44535e-111	0.323351	0.95	0.786	9.43759e-107	1	AOAH
SLC2A3	3.54854e-111	0.57035	0.488	0.297	1.36952e-106	1	SLC2A3
CAPZB	7.41781e-111	0.331962	0.936	0.795	2.86283e-106	1	CAPZB
ABCC4	1.50047e-110	0.294723	0.963	0.789	5.79092e-106	1	ABCC4
C10orf54	1.83911e-110	0.355044	0.769	0.541	7.09786e-106	1	C10orf54
SLC2A5	2.51107e-110	0.425112	0.77	0.537	9.69123e-106	1	SLC2A5
NAIP	2.75694e-110	0.277703	0.316	0.155	1.06401e-105	1	NAIP
RNU4-2	3.16034e-110	0.268633	0.235	0.102	1.2197e-105	1	RNU4-2
TMED9	4.77962e-110	0.339545	0.427	0.24	1.84465e-105	1	TMED9
TBC1D8	1.16086e-108	0.373195	0.6	0.384	4.48021e-104	1	TBC1D8
PDCD1LG2	2.06881e-108	0.253788	0.248	0.11	7.98438e-104	1	PDCD1LG2
PSMD5-AS1	4.90558e-108	0.270292	0.343	0.174	1.89326e-103	1	PSMD5-AS1
BICD1	4.22342e-107	0.35716	0.662	0.44	1.62999e-102	1	BICD1
SLC46A3	6.80992e-107	0.301673	0.366	0.194	2.62822e-102	1	SLC46A3
PLA2G4A	6.97187e-107	0.329441	0.768	0.537	2.69072e-102	1	PLA2G4A
CALR1	2.96845e-106	0.36381	0.508	0.308	1.14564e-101	1	CALR
FOXN3	3.00312e-106	0.307966	0.975	0.874	1.15903e-101	1	FOXN3
RASSF4	8.66102e-106	0.349632	0.807	0.598	3.34263e-101	1	RASSF4
SCPEP1	5.17328e-105	0.317503	0.461	0.269	1.99657e-100	1	SCPEP1
RPS6KA1	2.60113e-104	0.329978	0.624	0.41	1.00388e-99	1	RPS6KA1
SAMHD1	5.04026e-104	0.335028	0.802	0.584	1.94524e-99	1	SAMHD1
CASS4	9.17166e-104	0.305476	0.434	0.246	3.53971e-99	1	CASS4
C1orf162	1.60129e-103	0.321399	0.474	0.279	6.18001e-99	1	C1orf162
FAM13A	5.10873e-103	0.309064	0.849	0.653	1.97166e-98	1	FAM13A
WDR70	7.08119e-102	0.334684	0.848	0.652	2.73292e-97	1	WDR70
ATP8B4	1.3394e-101	0.282673	0.968	0.797	5.16928e-97	1	ATP8B4
BLNK	3.54426e-101	0.318365	0.915	0.718	1.36787e-96	1	BLNK
SH3TC1	8.6819e-101	0.312983	0.656	0.437	3.35069e-96	1	SH3TC1
CLEC2B	1.1349e-100	0.292303	0.343	0.179	4.38004e-96	1	CLEC2B
HLA-DPB1	2.67081e-100	0.327294	0.752	0.533	1.03077e-95	1	HLA-DPB1
HAVCR2	4.66723e-100	0.38829	0.784	0.58	1.80127e-95	1	HAVCR2
CYBA1	6.85034e-100	0.383468	0.809	0.616	2.64382e-95	1	CYBA
DIAPH2	9.36494e-100	0.296853	0.961	0.855	3.61431e-95	1	DIAPH2
FCHSD2	1.23107e-99	0.272726	0.975	0.876	4.75119e-95	1	FCHSD2
NUAK2	1.99615e-99	0.262843	0.211	0.092	7.70395e-95	1	NUAK2
PTPRO	4.93485e-98	0.274874	0.444	0.252	1.90456e-93	1	PTPRO
EAF2	1.52381e-97	0.326183	0.456	0.269	5.881e-93	1	EAF2
APCDD1	3.91722e-97	0.264204	0.211	0.091	1.51181e-92	1	APCDD1
CD226	6.27608e-97	0.261652	0.399	0.222	2.42219e-92	1	CD226
YPEL2	8.04705e-97	0.322573	0.64	0.425	3.10568e-92	1	YPEL2
IRAK4	1.11305e-96	0.278062	0.463	0.272	4.29571e-92	1	IRAK4
FCGR1B	1.29e-96	0.292363	0.314	0.161	4.97862e-92	1	FCGR1B
GPR155	6.29746e-96	0.317255	0.576	0.372	2.43044e-91	1	GPR155
PBX3	7.27876e-95	0.32621	0.734	0.513	2.80916e-90	1	PBX3
EIF4G3	1.27088e-94	0.294331	0.961	0.852	4.90482e-90	1	EIF4G3
TNS3	2.34867e-94	0.33367	0.884	0.726	9.06445e-90	1	TNS3
HRH2	7.31638e-94	0.25467	0.289	0.146	2.82368e-89	1	HRH2
CMKLR1	2.87802e-93	0.351156	0.666	0.457	1.11074e-88	1	CMKLR1
MLXIPL	3.66927e-93	0.26461	0.51	0.312	1.41612e-88	1	MLXIPL
HCST	6.28131e-93	0.261946	0.273	0.134	2.42421e-88	1	HCST
PAK1	1.00597e-92	0.326024	0.69	0.481	3.88245e-88	1	PAK1
FNBP1	1.06017e-92	0.292705	0.733	0.524	4.09164e-88	1	FNBP1
GALNT10	2.91937e-92	0.32719	0.789	0.578	1.1267e-87	1	GALNT10
C1orf63	2.99879e-92	0.313065	0.807	0.592	1.15735e-87	1	C1orf63
TNFSF10	3.67167e-92	0.262981	0.298	0.152	1.41704e-87	1	TNFSF10
CD300A	4.84868e-92	0.270653	0.408	0.234	1.8713e-87	1	CD300A
MLX	5.54134e-92	0.266071	0.315	0.167	2.13863e-87	1	MLX
APMAP	6.04452e-92	0.316975	0.701	0.495	2.33282e-87	1	APMAP
ZKSCAN1	1.41764e-91	0.301705	0.586	0.385	5.47124e-87	1	ZKSCAN1
SLC8A1	1.72711e-91	0.262463	0.993	0.937	6.66559e-87	1	SLC8A1
OSCAR	5.09045e-91	0.268025	0.31	0.163	1.96461e-86	1	OSCAR
MKNK1	8.94636e-91	0.318639	0.743	0.541	3.45276e-86	1	MKNK1
JKAMP	1.89409e-90	0.276854	0.358	0.199	7.31007e-86	1	JKAMP
CCDC146	2.25563e-90	0.30237	0.41	0.238	8.70539e-86	1	CCDC146
LRRK1	4.82322e-90	0.305123	0.877	0.683	1.86147e-85	1	LRRK1
ERCC6	6.70089e-90	0.278607	0.329	0.177	2.58614e-85	1	ERCC6
ZNF609	2.40232e-89	0.29836	0.87	0.672	9.2715e-85	1	ZNF609
KDM1B	2.98807e-89	0.292294	0.424	0.25	1.15322e-84	1	KDM1B
SUSD11	4.40278e-89	0.300045	0.411	0.239	1.69921e-84	1	SUSD1
TRANK1	6.35128e-89	0.29356	0.546	0.347	2.45121e-84	1	TRANK1
ACER3	6.60538e-89	0.29884	0.79	0.588	2.54928e-84	1	ACER3
KDM6A	8.68859e-89	0.295506	0.816	0.624	3.35327e-84	1	KDM6A
TYMP	1.03832e-88	0.278385	0.464	0.281	4.00729e-84	1	TYMP
PSMB9	1.25557e-88	0.2567	0.301	0.157	4.84574e-84	1	PSMB9
TRAF3IP3	2.67163e-88	0.264649	0.559	0.352	1.03109e-83	1	TRAF3IP3
NLRC5	2.35165e-87	0.286522	0.483	0.297	9.07596e-83	1	NLRC5
DPH6	2.53325e-87	0.293551	0.412	0.24	9.77682e-83	1	DPH6
IL17RA	1.02256e-86	0.314468	0.831	0.635	3.94647e-82	1	IL17RA
ITGAL	1.18923e-86	0.275766	0.423	0.249	4.58972e-82	1	ITGAL
ARNTL	1.29119e-86	0.282744	0.488	0.302	4.98322e-82	1	ARNTL
DOK3	1.39703e-86	0.251402	0.327	0.176	5.3917e-82	1	DOK3
NIPAL2	5.15926e-86	0.272072	0.292	0.151	1.99116e-81	1	NIPAL2
ZEB1	6.86e-86	0.319329	0.577	0.38	2.64755e-81	1	ZEB1
HDHD1	2.14678e-85	0.251747	0.304	0.159	8.28529e-81	1	HDHD1
ITGA6	2.29569e-85	0.281838	0.346	0.192	8.85997e-81	1	ITGA6
GATAD1	4.86098e-85	0.290622	0.587	0.389	1.87605e-80	1	GATAD1
CHSY1	7.15568e-85	0.306459	0.662	0.463	2.76166e-80	1	CHSY1
GMDS-AS1	7.52642e-85	0.274287	0.738	0.522	2.90474e-80	1	GMDS-AS1
C1orf54	8.59722e-85	0.282506	0.302	0.162	3.31801e-80	1	C1orf54
FKBP15	8.91953e-85	0.285389	0.63	0.431	3.4424e-80	1	FKBP15
CXorf21	2.63781e-84	0.40462	0.251	0.127	1.01804e-79	1	CXorf21
XXYLT1	7.32677e-84	0.263297	0.341	0.189	2.82769e-79	1	XXYLT1
HLA-DMA	9.47658e-84	0.292196	0.532	0.346	3.65739e-79	1	HLA-DMA
GABPB1-AS1	1.20929e-83	0.280502	0.415	0.249	4.66713e-79	1	GABPB1-AS1
AP000487.6	1.24082e-83	0.275063	0.421	0.25	4.7888e-79	1	AP000487.6
SPNS2	2.5755e-83	0.298841	0.602	0.405	9.93987e-79	1	SPNS2
RP11-792D21.2	6.81418e-83	0.320876	0.737	0.53	2.62986e-78	1	RP11-792D21.2
ZBTB16	1.93636e-82	0.326927	0.678	0.476	7.47319e-78	1	ZBTB16
VWA8	3.72086e-82	0.26518	0.47	0.287	1.43603e-77	1	VWA8
FDFT1	5.10037e-82	0.309611	0.366	0.213	1.96844e-77	1	FDFT1
NCKAP1L	5.59999e-82	0.292279	0.752	0.55	2.16126e-77	1	NCKAP1L
DISP1	5.92074e-82	0.391733	0.806	0.639	2.28505e-77	1	DISP1
LMO1	6.48219e-82	0.26754	0.248	0.124	2.50174e-77	1	LMO1
SPON1	1.14657e-81	0.430962	0.323	0.18	4.42507e-77	1	SPON1
GPATCH11	2.94063e-81	0.272741	0.362	0.207	1.13491e-76	1	GPATCH11
PTPN1	4.90711e-81	0.252767	0.464	0.284	1.89385e-76	1	PTPN1
TUBA1B1	7.93371e-81	0.362251	0.682	0.499	3.06193e-76	1	TUBA1B
FAM110B	9.24291e-81	0.317868	0.422	0.257	3.56721e-76	1	FAM110B
FLOT1	1.18754e-80	0.291437	0.617	0.423	4.58319e-76	1	FLOT1
ENTPD1-AS1	1.65138e-80	0.274148	0.795	0.605	6.37335e-76	1	ENTPD1-AS1
HIST1H2BD	1.84231e-80	0.31252	0.26	0.136	7.11022e-76	1	HIST1H2BD
SLC39A10	3.57201e-80	0.282568	0.66	0.455	1.37858e-75	1	SLC39A10
MARCKS1	5.7228e-80	0.272501	0.786	0.58	2.20866e-75	1	MARCKS
MPZL1	2.64815e-79	0.278623	0.699	0.497	1.02203e-74	1	MPZL1
PARD3B	3.83242e-79	0.32467	0.363	0.212	1.47908e-74	1	PARD3B
RP11-156P1.3	2.1407e-78	0.262587	0.569	0.377	8.26181e-74	1	RP11-156P1.3
C11orf49	5.00756e-78	0.26153	0.447	0.275	1.93262e-73	1	C11orf49
MYO1F	6.77567e-78	0.260879	0.907	0.747	2.615e-73	1	MYO1F
JPX	7.79663e-78	0.256236	0.761	0.561	3.00903e-73	1	JPX
IBTK	1.63522e-77	0.27282	0.563	0.376	6.31097e-73	1	IBTK
ARHGAP25	1.15297e-76	0.302939	0.809	0.612	4.44978e-72	1	ARHGAP25
RP11-300J18.3	2.24627e-76	0.352028	0.24	0.123	8.66925e-72	1	RP11-300J18.3
AP1B1	1.00102e-75	0.271891	0.818	0.632	3.86335e-71	1	AP1B1
HCK	1.04506e-75	0.290762	0.755	0.572	4.03331e-71	1	HCK
CXorf38	2.00078e-75	0.257104	0.363	0.213	7.72181e-71	1	CXorf38
PIK3AP1	3.58624e-75	0.315615	0.798	0.635	1.38408e-70	1	PIK3AP1
PDIA3	4.48914e-75	0.279309	0.563	0.38	1.73254e-70	1	PDIA3
CORO1C	5.41902e-75	0.289869	0.633	0.448	2.09141e-70	1	CORO1C
CHD1L	5.46316e-75	0.255386	0.5	0.323	2.10845e-70	1	CHD1L
AIF1	1.40814e-74	0.252909	0.537	0.352	5.43456e-70	1	AIF1
LY86	2.18842e-74	0.261299	0.91	0.751	8.44598e-70	1	LY86
SCLT1	4.56881e-74	0.254914	0.586	0.393	1.76329e-69	1	SCLT1
GPR65	4.86059e-74	0.296898	0.46	0.296	1.8759e-69	1	GPR65
TRERF1	7.45485e-74	0.279277	0.535	0.35	2.87712e-69	1	TRERF1
ZNF431	8.16699e-74	0.258549	0.504	0.327	3.15197e-69	1	ZNF431
C9orf72	1.38553e-73	0.269873	0.575	0.394	5.34731e-69	1	C9orf72
BACH1	1.45521e-73	0.300613	0.887	0.731	5.61625e-69	1	BACH1
VMP1	2.13532e-73	0.265753	0.848	0.662	8.24104e-69	1	VMP1
TNFAIP8	3.39181e-73	0.282792	0.5	0.324	1.30904e-68	1	TNFAIP8
CCDC109B	9.13099e-73	0.274788	0.308	0.174	3.52402e-68	1	CCDC109B
BHLHE41	1.28863e-72	0.281963	0.879	0.709	4.97334e-68	1	BHLHE41
HERC2	4.7168e-72	0.259552	0.567	0.386	1.8204e-67	1	HERC2
SIL1	2.08061e-71	0.280083	0.602	0.422	8.02992e-67	1	SIL1
HIST1H1C	2.19013e-71	0.391846	0.187	0.091	8.4526e-67	1	HIST1H1C
RP5-1043L13.1	2.23055e-71	0.2683	0.764	0.568	8.60859e-67	1	RP5-1043L13.1
SUCLG2	1.21367e-70	0.266711	0.78	0.592	4.68402e-66	1	SUCLG2
SUSD3	1.3446e-70	0.254413	0.389	0.237	5.18934e-66	1	SUSD3
IKBKE	3.0529e-70	0.258465	0.28	0.155	1.17824e-65	1	IKBKE
TBC1D2B	1.25544e-69	0.28033	0.742	0.558	4.84526e-65	1	TBC1D2B
MLXIP	1.45e-69	0.259899	0.607	0.426	5.59614e-65	1	MLXIP
MTHFD2	2.62819e-69	0.260857	0.371	0.224	1.01432e-64	1	MTHFD2
KAL1	8.1223e-69	0.274403	0.762	0.576	3.13472e-64	1	KAL1
IRF2	4.25936e-68	0.255655	0.605	0.424	1.64386e-63	1	IRF2
KDM3B	4.74027e-68	0.254564	0.546	0.369	1.82946e-63	1	KDM3B
IGSF6	5.11095e-67	0.286762	0.486	0.323	1.97252e-62	1	IGSF6
JUNB	7.51841e-67	0.309839	0.356	0.219	2.90165e-62	1	JUNB
HLA-B1	1.59744e-66	0.289639	0.753	0.58	6.16514e-62	1	HLA-B
SLA	9.40663e-66	0.262067	0.823	0.64	3.63039e-61	1	SLA
LPAR6	2.01639e-65	0.256283	0.907	0.735	7.78206e-61	1	LPAR6
CLEC7A	1.61731e-64	0.272972	0.64	0.454	6.24184e-60	1	CLEC7A
DTNB	2.15479e-64	0.261709	0.823	0.646	8.31619e-60	1	DTNB
PTPRE	6.31117e-60	0.28442	0.902	0.765	2.43573e-55	1	PTPRE
HIST1H2BJ	6.99345e-59	0.289937	0.119	0.05	2.69905e-54	1	HIST1H2BJ
SLC1A3	9.68583e-57	0.284019	0.995	0.972	3.73815e-52	1	SLC1A3
B4GALT1	1.68354e-53	0.261522	0.636	0.469	6.49746e-49	1	B4GALT1
RASSF8	1.4689e-50	0.296098	0.803	0.668	5.66906e-46	1	RASSF8
FCGBP	1.82059e-50	0.484971	0.394	0.267	7.02637e-46	1	FCGBP
MGAT11	1.89689e-48	0.267124	0.627	0.476	7.32087e-44	1	MGAT1
DDIT4	6.92279e-36	0.290471	0.392	0.282	2.67178e-31	1	DDIT4
MAFB1	2.14686e-23	0.258028	0.419	0.321	8.2856e-19	1	MAFB
CCDC261	0	1.05975	0.589	0.238	0	2	CCDC26
ARL17B1	0	0.962659	0.624	0.191	0	2	ARL17B
C22orf34	0	0.855826	0.663	0.313	0	2	C22orf34
P2RY12	0	0.808602	0.923	0.607	0	2	P2RY12
GPR133	0	0.773623	0.383	0.09	0	2	GPR133
ARHGAP22	0	0.764524	0.979	0.852	0	2	ARHGAP22
ARHGAP26	0	0.616565	0.994	0.946	0	2	ARHGAP26
NPFFR1	0	0.55688	0.198	0.023	0	2	NPFFR1
TBXAS1	0	0.550807	0.993	0.926	0	2	TBXAS1
RP11-789C2.1	0	0.445773	0.12	0.006	0	2	RP11-789C2.1
RP11-417J8.3	0	0.401127	0.163	0.018	0	2	RP11-417J8.3
RP11-707A18.1	3.8357e-266	0.73039	0.843	0.564	1.48035e-261	2	RP11-707A18.1
C10orf111	7.92009e-258	0.478727	0.995	0.972	3.05668e-253	2	C10orf11
HS3ST4	1.98973e-238	0.582012	0.978	0.858	7.67916e-234	2	HS3ST4
SRGAP2	1.4713e-237	0.538368	0.981	0.879	5.67834e-233	2	SRGAP2
KANSL1	2.80406e-237	0.525545	0.964	0.839	1.0822e-232	2	KANSL1
XIST1	4.29655e-235	0.542574	0.959	0.575	1.65821e-230	2	XIST
RP11-588H23.3	1.9168e-230	0.624236	0.613	0.314	7.39772e-226	2	RP11-588H23.3
NAV31	1.58399e-222	0.56853	0.959	0.791	6.11326e-218	2	NAV3
RNF150	1.1628e-220	0.69167	0.769	0.488	4.48773e-216	2	RNF150
ST6GAL11	2.33323e-220	0.502975	0.995	0.931	9.00488e-216	2	ST6GAL1
SH3RF31	9.45757e-210	0.581664	0.96	0.833	3.65005e-205	2	SH3RF3
RP11-420G6.4	2.56271e-206	0.408469	0.257	0.081	9.89054e-202	2	RP11-420G6.4
BMP2K	2.87005e-203	0.482132	0.993	0.94	1.10767e-198	2	BMP2K
XRRA1	4.67926e-203	0.538507	0.534	0.266	1.80591e-198	2	XRRA1
RP11-630C16.2	1.71255e-201	0.611273	0.465	0.212	6.60942e-197	2	RP11-630C16.2
CDK6	1.85459e-201	0.645271	0.816	0.573	7.15761e-197	2	CDK6
KCNIP11	2.51882e-195	0.703142	0.864	0.65	9.72113e-191	2	KCNIP1
APBB1IP1	1.05618e-188	0.448707	0.998	0.93	4.07624e-184	2	APBB1IP
MKNK11	9.50833e-186	0.555179	0.787	0.539	3.66964e-181	2	MKNK1
RP11-300J18.31	4.24168e-180	0.573239	0.305	0.118	1.63703e-175	2	RP11-300J18.3
SPTLC2	9.338e-177	0.530365	0.886	0.684	3.60391e-172	2	SPTLC2
CHST11	1.07513e-176	0.412855	0.996	0.963	4.14936e-172	2	CHST11
RP5-1043L13.11	1.80726e-176	0.68189	0.799	0.567	6.97494e-172	2	RP5-1043L13.1
RCSD11	4.17395e-172	0.526209	0.912	0.734	1.6109e-167	2	RCSD1
BIN2	1.17344e-170	0.514409	0.622	0.362	4.52877e-166	2	BIN2
LINC009771	7.95877e-168	0.328723	0.174	0.048	3.07161e-163	2	LINC00977
SRGAP11	1.27782e-166	0.512032	0.938	0.784	4.9316e-162	2	SRGAP1
ATP8B41	2.85064e-166	0.442897	0.961	0.799	1.10018e-161	2	ATP8B4
SLC1A31	6.15733e-165	0.397686	0.998	0.972	2.37636e-160	2	SLC1A3
FRMD4A	6.12945e-164	0.382367	0.999	0.981	2.3656e-159	2	FRMD4A
TIAM1	3.31248e-162	0.535818	0.812	0.582	1.27842e-157	2	TIAM1
RP11-93L9.1	7.43304e-161	0.721943	0.477	0.252	2.86871e-156	2	RP11-93L9.1
CX3CR1	2.97093e-160	0.519121	0.743	0.488	1.1466e-155	2	CX3CR1
TANC1	1.82211e-159	0.586814	0.708	0.471	7.03224e-155	2	TANC1
PALD11	4.44598e-159	0.459877	0.957	0.812	1.71588e-154	2	PALD1
ELMO1	3.27383e-158	0.348908	0.997	0.981	1.2635e-153	2	ELMO1
OXR1	2.76725e-156	0.526755	0.972	0.846	1.06799e-151	2	OXR1
SH3RF1	5.00158e-156	0.547144	0.486	0.26	1.93031e-151	2	SH3RF1
IGSF211	6.37731e-156	0.574557	0.827	0.607	2.46126e-151	2	IGSF21
CSF1R	2.67761e-153	0.422231	0.961	0.813	1.0334e-148	2	CSF1R
RP4-749H3.1	3.03494e-153	0.461154	0.639	0.382	1.1713e-148	2	RP4-749H3.1
SFMBT2	2.62544e-152	0.396511	0.993	0.946	1.01326e-147	2	SFMBT2
RP11-41O4.1	1.60496e-151	0.416038	0.32	0.136	6.19419e-147	2	RP11-41O4.1
SOCS6	5.62537e-151	0.500933	0.833	0.618	2.17106e-146	2	SOCS6
LHFPL2	9.66846e-151	0.451552	0.969	0.864	3.73144e-146	2	LHFPL2
MAML3	2.04484e-150	0.430098	0.979	0.887	7.89184e-146	2	MAML3
A2M	8.54701e-150	0.459811	0.902	0.713	3.29863e-145	2	A2M
RP11-362F19.1	5.19825e-148	0.450676	0.293	0.119	2.00621e-143	2	RP11-362F19.1
FYB1	5.54399e-148	0.383027	0.984	0.892	2.13965e-143	2	FYB
MVB12B	7.07733e-148	0.490135	0.831	0.622	2.73143e-143	2	MVB12B
POU2F21	8.682e-144	0.450137	0.83	0.596	3.35073e-139	2	POU2F2
SDCCAG8	3.63668e-143	0.405794	0.96	0.872	1.40354e-138	2	SDCCAG8
LRCH1	3.60636e-142	0.418833	0.938	0.804	1.39184e-137	2	LRCH1
BLNK1	4.54899e-142	0.452475	0.902	0.721	1.75564e-137	2	BLNK
ANKRD221	4.75359e-141	0.391018	0.258	0.1	1.8346e-136	2	ANKRD22
EMID11	5.26963e-141	0.382499	0.249	0.096	2.03376e-136	2	EMID1
RP11-792D21.21	1.44243e-140	0.543343	0.752	0.53	5.56693e-136	2	RP11-792D21.2
KCNQ31	1.4604e-139	0.475655	0.951	0.811	5.63625e-135	2	KCNQ3
FGD21	9.98916e-138	0.449856	0.832	0.623	3.85522e-133	2	FGD2
PAQR8	3.02176e-135	0.493028	0.678	0.454	1.16622e-130	2	PAQR8
GSN	2.30435e-134	0.440579	0.879	0.702	8.89342e-130	2	GSN
SMAP2	4.2795e-134	0.382329	0.96	0.846	1.65163e-129	2	SMAP2
RP4-717I23.3	2.2825e-133	0.476124	0.813	0.609	8.80906e-129	2	RP4-717I23.3
ATP1A2	5.02854e-133	0.323689	0.261	0.106	1.94072e-128	2	ATP1A2
SYK	6.58707e-132	0.391442	0.956	0.838	2.54221e-127	2	SYK
RIN3	2.19343e-128	0.401904	0.94	0.814	8.46534e-124	2	RIN3
LPCAT2	8.45108e-128	0.394902	0.947	0.82	3.26161e-123	2	LPCAT2
ABCC41	7.30007e-127	0.38211	0.952	0.792	2.81739e-122	2	ABCC4
ITPR2	1.32325e-126	0.336653	0.994	0.951	5.10696e-122	2	ITPR2
GALNT2	2.85331e-126	0.427494	0.906	0.755	1.10121e-121	2	GALNT2
RP11-536K7.3	8.42844e-125	0.359627	0.344	0.164	3.25287e-120	2	RP11-536K7.3
MAP3K5	9.37403e-125	0.393762	0.919	0.771	3.61781e-120	2	MAP3K5
FKBP5	1.23725e-124	0.316944	0.99	0.926	4.77505e-120	2	FKBP5
SLC9A9	3.14174e-124	0.329409	0.985	0.896	1.21252e-119	2	SLC9A9
DENND31	3.40531e-123	0.410201	0.916	0.753	1.31424e-118	2	DENND3
C10orf541	4.99998e-122	0.448571	0.752	0.545	1.92969e-117	2	C10orf54
LINC00649	1.55906e-121	0.334691	0.222	0.086	6.01705e-117	2	LINC00649
GAB2	2.55571e-119	0.402379	0.96	0.875	9.86351e-115	2	GAB2
TMEM156	2.75651e-119	0.41256	0.781	0.553	1.06385e-114	2	TMEM156
SMCO4	1.02321e-118	0.414227	0.423	0.229	3.94899e-114	2	SMCO4
APCDD11	3.58576e-118	0.357879	0.227	0.091	1.38389e-113	2	APCDD1
ETV5	4.83704e-118	0.417499	0.633	0.406	1.86681e-113	2	ETV5
GNAQ	5.36647e-117	0.299124	0.992	0.956	2.07114e-112	2	GNAQ
CD84	1.36199e-116	0.407249	0.716	0.494	5.25647e-112	2	CD84
CYFIP11	2.24578e-116	0.345888	0.971	0.846	8.66735e-112	2	CYFIP1
KB-1507C5.4	2.91676e-114	0.339923	0.385	0.198	1.12569e-109	2	KB-1507C5.4
FOXN31	7.76654e-114	0.345922	0.969	0.876	2.99742e-109	2	FOXN3
SYNDIG11	9.3248e-114	0.444724	0.897	0.736	3.59881e-109	2	SYNDIG1
NCK2	1.0662e-113	0.376579	0.904	0.736	4.11487e-109	2	NCK2
ARHGAP251	4.59549e-113	0.374302	0.823	0.613	1.77358e-108	2	ARHGAP25
LDLRAD4	1.40933e-112	0.318965	0.997	0.952	5.43917e-108	2	LDLRAD4
ADAM28	5.41565e-112	0.33359	0.984	0.876	2.09012e-107	2	ADAM28
TAPT1-AS1	7.49673e-110	0.411262	0.577	0.366	2.89329e-105	2	TAPT1-AS1
IL17RA1	8.50498e-110	0.422661	0.816	0.639	3.28241e-105	2	IL17RA
ANKS1A1	8.08099e-109	0.386004	0.91	0.755	3.11878e-104	2	ANKS1A
ARL5A	3.88052e-108	0.418766	0.844	0.677	1.49765e-103	2	ARL5A
RP11-946L16.1	8.41899e-108	0.366992	0.38	0.201	3.24922e-103	2	RP11-946L16.1
AOAH1	1.91509e-107	0.370716	0.938	0.788	7.39109e-103	2	AOAH
TAB21	7.08141e-107	0.365725	0.933	0.81	2.733e-102	2	TAB2
C1orf631	2.00334e-106	0.393986	0.783	0.596	7.73168e-102	2	C1orf63
CHN2	2.72063e-105	0.407077	0.929	0.796	1.05e-100	2	CHN2
CSGALNACT1	2.81095e-105	0.351332	0.95	0.815	1.08486e-100	2	CSGALNACT1
ANKRD44	3.14393e-105	0.311588	0.983	0.889	1.21337e-100	2	ANKRD44
ZNF846	3.18759e-105	0.407678	0.697	0.488	1.23022e-100	2	ZNF846
CXADR1	4.53922e-105	0.426661	0.47	0.278	1.75187e-100	2	CXADR
P2RY13	8.91599e-105	0.365208	0.478	0.28	3.44104e-100	2	P2RY13
MEF2C-AS1	2.41558e-104	0.420937	0.76	0.556	9.32268e-100	2	MEF2C-AS1
PTAFR	9.4008e-104	0.384334	0.632	0.424	3.62815e-99	2	PTAFR
DEPTOR	5.31857e-103	0.428356	0.511	0.317	2.05265e-98	2	DEPTOR
TGFBR2	2.35617e-102	0.387873	0.881	0.73	9.09342e-98	2	TGFBR2
ARHGAP24	4.48851e-102	0.276367	0.998	0.986	1.7323e-97	2	ARHGAP24
DIP2B	8.48697e-102	0.319329	0.96	0.871	3.27546e-97	2	DIP2B
ZDHHC14	9.64638e-102	0.405017	0.764	0.568	3.72293e-97	2	ZDHHC14
AL354822.1	5.78879e-101	0.318691	0.436	0.241	2.23413e-96	2	AL354822.1
ZNRF2	1.35152e-100	0.330936	0.933	0.789	5.21607e-96	2	ZNRF2
IKZF1	1.19434e-99	0.383127	0.874	0.715	4.60945e-95	2	IKZF1
ITGA61	8.26458e-99	0.367693	0.359	0.192	3.18963e-94	2	ITGA6
INPP5D	1.71207e-98	0.320156	0.978	0.863	6.60757e-94	2	INPP5D
LOXL3	1.87175e-97	0.357594	0.449	0.265	7.22382e-93	2	LOXL3
TRIM66	3.53155e-97	0.306056	0.273	0.13	1.36297e-92	2	TRIM66
RASSF41	5.6628e-96	0.380664	0.781	0.602	2.1855e-91	2	RASSF4
SPARCL1	2.18044e-95	0.308027	0.391	0.216	8.41519e-91	2	SPARCL1
KCNK131	1.97078e-93	0.417181	0.687	0.484	7.60604e-89	2	KCNK13
PTPRJ	2.73236e-93	0.346893	0.949	0.843	1.05453e-88	2	PTPRJ
ZEB21	5.16918e-93	0.309448	0.974	0.902	1.99499e-88	2	ZEB2
PTPRE1	9.26083e-93	0.357486	0.919	0.765	3.57413e-88	2	PTPRE
ANXA4	1.30831e-90	0.373593	0.553	0.366	5.04927e-86	2	ANXA4
ADRB2	3.4669e-90	0.314956	0.312	0.163	1.33802e-85	2	ADRB2
S100Z	9.94902e-90	0.415564	0.517	0.325	3.83972e-85	2	S100Z
DISP11	1.14576e-89	0.444122	0.808	0.641	4.42194e-85	2	DISP1
SLC8A11	1.84376e-89	0.293316	0.993	0.937	7.11579e-85	2	SLC8A1
RIN2	2.15461e-88	0.350011	0.815	0.625	8.31552e-84	2	RIN2
SLC7A61	3.81538e-88	0.351727	0.561	0.368	1.47251e-83	2	SLC7A6
ARHGAP12	4.35255e-88	0.337297	0.831	0.657	1.67982e-83	2	ARHGAP12
HNMT	5.96848e-88	0.330946	0.475	0.291	2.30348e-83	2	HNMT
SIRPB2	8.57583e-87	0.311975	0.469	0.285	3.30976e-82	2	SIRPB2
SUSD31	1.36603e-86	0.315615	0.409	0.237	5.27204e-82	2	SUSD3
JAZF1	1.74467e-86	0.301861	0.96	0.866	6.73338e-82	2	JAZF1
CSF2RA1	2.26069e-86	0.29854	0.847	0.656	8.7249e-82	2	CSF2RA
ABR	2.6638e-86	0.29444	0.985	0.935	1.02807e-81	2	ABR
SLCO2B1	7.52898e-86	0.307563	0.96	0.849	2.90573e-81	2	SLCO2B1
WASF2	2.1777e-85	0.33084	0.857	0.703	8.40462e-81	2	WASF2
SORL1	6.63489e-85	0.254436	0.997	0.93	2.56067e-80	2	SORL1
FGD4	6.87761e-85	0.27128	0.984	0.912	2.65435e-80	2	FGD4
LRRK11	1.00473e-83	0.313239	0.867	0.686	3.87766e-79	2	LRRK1
ARFIP1	2.10709e-83	0.340269	0.666	0.478	8.13212e-79	2	ARFIP1
TCF12	4.93856e-83	0.252542	0.984	0.932	1.90599e-78	2	TCF12
DIAPH21	7.79679e-83	0.30594	0.959	0.856	3.00909e-78	2	DIAPH2
DAP	1.23571e-82	0.322019	0.512	0.329	4.76911e-78	2	DAP
FLI1	9.08909e-82	0.308253	0.932	0.799	3.50784e-77	2	FLI1
SPRED1	4.3033e-81	0.277994	0.865	0.698	1.66081e-76	2	SPRED1
CPVL	7.02008e-81	0.320923	0.886	0.727	2.70933e-76	2	CPVL
PSMD5-AS11	1.47332e-80	0.280618	0.325	0.178	5.68611e-76	2	PSMD5-AS1
GALNT101	1.1022e-79	0.352835	0.766	0.582	4.25381e-75	2	GALNT10
SLC39A101	1.01311e-78	0.326033	0.643	0.459	3.91e-74	2	SLC39A10
EVL	1.14696e-78	0.305222	0.845	0.667	4.42659e-74	2	EVL
CSF3R1	1.5928e-78	0.288178	0.845	0.652	6.14727e-74	2	CSF3R
HPSE2	3.02347e-78	0.259534	0.277	0.144	1.16688e-73	2	HPSE2
TMEM9B-AS1	5.0499e-78	0.265328	0.278	0.145	1.94896e-73	2	TMEM9B-AS1
KLHL51	8.15622e-78	0.331028	0.805	0.627	3.14781e-73	2	KLHL5
ALPK11	1.3169e-77	0.332442	0.779	0.6	5.08246e-73	2	ALPK1
PHC2	4.30963e-77	0.329825	0.814	0.652	1.66326e-72	2	PHC2
WNT5A	5.73912e-77	0.327248	0.451	0.28	2.21496e-72	2	WNT5A
PTPRZ1	8.51134e-77	0.277712	0.352	0.201	3.28487e-72	2	PTPRZ1
TNS31	9.0822e-77	0.319587	0.873	0.729	3.50518e-72	2	TNS3
FOXP11	1.16207e-76	0.304776	0.957	0.859	4.4849e-72	2	FOXP1
JAK2	1.5295e-76	0.30473	0.836	0.664	5.90296e-72	2	JAK2
ENTPD11	3.63434e-76	0.315403	0.888	0.739	1.40264e-71	2	ENTPD1
DLEU2	8.69035e-76	0.307022	0.907	0.764	3.35395e-71	2	DLEU2
GAREM	1.17678e-75	0.314375	0.688	0.499	4.54165e-71	2	GAREM
P2RY6	1.42681e-75	0.280412	0.273	0.142	5.50664e-71	2	P2RY6
BCO2	7.37154e-75	0.298518	0.418	0.254	2.84497e-70	2	BCO2
DHTKD1	9.38898e-75	0.276411	0.369	0.216	3.62358e-70	2	DHTKD1
GPR56	9.61702e-75	0.285702	0.655	0.461	3.71159e-70	2	GPR56
AL592494.5	1.08224e-74	0.314274	0.735	0.547	4.1768e-70	2	AL592494.5
DNMT3A	1.45706e-74	0.307018	0.71	0.532	5.62337e-70	2	DNMT3A
LY861	1.95954e-74	0.293936	0.895	0.754	7.56264e-70	2	LY86
LMO2	1.97132e-74	0.323586	0.487	0.317	7.60811e-70	2	LMO2
SYTL3	2.81297e-74	0.307609	0.621	0.436	1.08564e-69	2	SYTL3
IL13RA1	5.07463e-74	0.300073	0.834	0.672	1.9585e-69	2	IL13RA1
RP11-385J1.2	5.34736e-74	0.451183	0.297	0.164	2.06376e-69	2	RP11-385J1.2
C7orf41	9.21587e-74	0.290141	0.485	0.313	3.55677e-69	2	C7orf41
PLD1	3.36841e-73	0.355015	0.601	0.427	1.3e-68	2	PLD1
ACER31	3.38974e-73	0.315198	0.765	0.592	1.30824e-68	2	ACER3
UBE2J1	5.34739e-72	0.291924	0.34	0.195	2.06377e-67	2	UBE2J1
C31	8.39863e-72	0.289072	0.944	0.833	3.24137e-67	2	C3
DIP2A	1.2428e-71	0.294876	0.751	0.572	4.79647e-67	2	DIP2A
PRKCA1	4.16901e-71	0.331199	0.854	0.705	1.60899e-66	2	PRKCA
2022-03-11	4.72413e-71	0.260045	0.947	0.829	1.82323e-66	2	2022-03-01
PPP1R21	5.44783e-71	0.296341	0.64	0.46	2.10254e-66	2	PPP1R21
FHIT	1.31029e-70	0.346016	0.953	0.894	5.05692e-66	2	FHIT
HDAC91	1.93915e-70	0.299295	0.908	0.785	7.48394e-66	2	HDAC9
TSPAN15	5.98075e-70	0.29115	0.276	0.149	2.30821e-65	2	TSPAN15
ITGAL1	2.74644e-69	0.28772	0.409	0.252	1.05996e-64	2	ITGAL
PARK2	3.22171e-69	0.342084	0.833	0.693	1.24339e-64	2	PARK2
WNT2B	4.10899e-69	0.318166	0.507	0.335	1.58582e-64	2	WNT2B
ZFHX3	6.29025e-69	0.256092	0.975	0.905	2.42766e-64	2	ZFHX3
MPZL11	8.41761e-69	0.313001	0.678	0.501	3.24869e-64	2	MPZL1
RNF213	9.61248e-69	0.306118	0.83	0.676	3.70984e-64	2	RNF213
LST1	2.83695e-68	0.295354	0.483	0.318	1.09489e-63	2	LST1
KCNQ1	5.08548e-68	0.313531	0.723	0.548	1.96269e-63	2	KCNQ1
AC074289.1	5.93103e-68	0.296308	0.507	0.342	2.28902e-63	2	AC074289.1
MGAT4A1	1.13506e-67	0.250467	0.962	0.869	4.38067e-63	2	MGAT4A
ZNF6091	2.61749e-67	0.309864	0.834	0.677	1.0102e-62	2	ZNF609
NOS1AP	2.71048e-67	0.337822	0.395	0.245	1.04608e-62	2	NOS1AP
AXL	2.7345e-67	0.305131	0.668	0.494	1.05535e-62	2	AXL
XAF1	4.71583e-67	0.297504	0.436	0.277	1.82003e-62	2	XAF1
TBC1D1	5.54057e-67	0.298838	0.863	0.706	2.13833e-62	2	TBC1D1
GMDS-AS11	1.16458e-66	0.357476	0.692	0.528	4.49458e-62	2	GMDS-AS1
RP11-707P17.1	2.76802e-65	0.256275	0.485	0.317	1.06829e-60	2	RP11-707P17.1
RYR1	5.8808e-65	0.297434	0.799	0.624	2.26964e-60	2	RYR1
ZBTB20	8.13517e-65	0.259553	0.958	0.887	3.13969e-60	2	ZBTB20
TBC1D4	1.10953e-64	0.307028	0.699	0.531	4.28211e-60	2	TBC1D4
FMNL3	1.18658e-64	0.257486	0.872	0.716	4.57951e-60	2	FMNL3
AP1B11	2.95435e-64	0.290814	0.8	0.636	1.1402e-59	2	AP1B1
IGF1	6.97578e-64	0.266017	0.209	0.104	2.69223e-59	2	IGF1
FOXO3	8.91551e-64	0.305237	0.784	0.634	3.44085e-59	2	FOXO3
ZNF710	2.2961e-63	0.312767	0.876	0.729	8.86158e-59	2	ZNF710
FTCDNL1	5.01489e-63	0.293612	0.364	0.222	1.93545e-58	2	FTCDNL1
APIP	5.5938e-63	0.255697	0.306	0.177	2.15887e-58	2	APIP
ZEB11	6.45236e-63	0.395671	0.543	0.385	2.49022e-58	2	ZEB1
CMKLR11	1.47748e-62	0.305825	0.635	0.463	5.70217e-58	2	CMKLR1
ATXN1	2.02754e-62	0.296152	0.915	0.818	7.82509e-58	2	ATXN1
PIK3R51	2.03093e-62	0.275189	0.874	0.74	7.83819e-58	2	PIK3R5
SSH11	2.25687e-62	0.290385	0.792	0.625	8.71018e-58	2	SSH1
LRRC8B	4.55641e-62	0.278854	0.326	0.195	1.7585e-57	2	LRRC8B
PIK3AP11	7.05016e-62	0.265334	0.799	0.636	2.72094e-57	2	PIK3AP1
LCP2	8.57165e-62	0.281768	0.617	0.443	3.30814e-57	2	LCP2
SP110	1.25796e-61	0.303241	0.601	0.438	4.85498e-57	2	SP110
SAMD9L	1.71438e-61	0.257956	0.408	0.258	6.61648e-57	2	SAMD9L
EPHB2	5.12094e-61	0.306012	0.451	0.299	1.97638e-56	2	EPHB2
AKNA	9.21913e-61	0.271654	0.548	0.382	3.55803e-56	2	AKNA
RUNX1	5.06992e-60	0.27446	0.96	0.877	1.95669e-55	2	RUNX1
HDHD11	6.22158e-60	0.252867	0.286	0.163	2.40116e-55	2	HDHD1
KIAA1211L	1.26721e-59	0.255849	0.29	0.168	4.89068e-55	2	KIAA1211L
AIG1	8.48822e-59	0.262395	0.645	0.474	3.27594e-54	2	AIG1
PRDM11	1.11744e-58	0.290598	0.321	0.191	4.31264e-54	2	PRDM11
IL181	1.83313e-58	0.273285	0.769	0.61	7.0748e-54	2	IL18
ATP10D	1.94496e-58	0.258624	0.601	0.435	7.50637e-54	2	ATP10D
TBC1D2B1	2.1604e-58	0.260447	0.724	0.561	8.33785e-54	2	TBC1D2B
GPR34	4.22632e-58	0.266397	0.664	0.499	1.63111e-53	2	GPR34
BICD11	1.08996e-57	0.297019	0.611	0.447	4.20658e-53	2	BICD1
PHYKPL1	1.36607e-57	0.275556	0.654	0.49	5.27219e-53	2	PHYKPL
KLHL18	1.90827e-57	0.267407	0.433	0.289	7.36476e-53	2	KLHL18
NEK6	2.54832e-57	0.2653	0.472	0.321	9.83499e-53	2	NEK6
PRPSAP1	2.66379e-57	0.287388	0.364	0.232	1.02806e-52	2	PRPSAP1
ARHGEF6	7.6177e-57	0.255447	0.67	0.506	2.93997e-52	2	ARHGEF6
TTC7B	8.09364e-57	0.278535	0.578	0.42	3.12366e-52	2	TTC7B
SGK223	1.23445e-55	0.258949	0.424	0.28	4.76423e-51	2	SGK223
CTD-2341M24.1	1.337e-55	0.293281	0.338	0.208	5.16003e-51	2	CTD-2341M24.1
ABHD12	3.65993e-55	0.250638	0.727	0.571	1.41251e-50	2	ABHD12
GCNT2	4.91519e-55	0.260638	0.59	0.425	1.89697e-50	2	GCNT2
MITF1	8.8265e-55	0.288141	0.673	0.515	3.4065e-50	2	MITF
TBC1D9	2.68513e-54	0.269522	0.651	0.492	1.0363e-49	2	TBC1D9
ERICH1	3.24319e-54	0.266524	0.611	0.455	1.25168e-49	2	ERICH1
MYOF	3.55095e-54	0.251437	0.725	0.563	1.37046e-49	2	MYOF
TAPT1	1.75765e-53	0.250541	0.486	0.337	6.78346e-49	2	TAPT1
MERTK1	4.51112e-53	0.270894	0.744	0.596	1.74102e-48	2	MERTK
TRPM2	5.57273e-53	0.253163	0.797	0.639	2.15074e-48	2	TRPM2
PRAM11	7.75953e-53	0.261292	0.702	0.543	2.99471e-48	2	PRAM1
TRANK11	1.1073e-52	0.263204	0.504	0.353	4.27352e-48	2	TRANK1
MLXIP1	1.28134e-52	0.253598	0.59	0.43	4.9452e-48	2	MLXIP
WDR701	1.33357e-52	0.254175	0.792	0.66	5.1468e-48	2	WDR70
RP11-248J23.7	3.43768e-52	0.254977	0.46	0.313	1.32674e-47	2	RP11-248J23.7
WIPF1	6.79534e-52	0.252144	0.854	0.715	2.62259e-47	2	WIPF1
MYO1F1	1.64454e-51	0.254065	0.889	0.75	6.34694e-47	2	MYO1F
2022-03-03	3.40203e-51	0.28434	0.735	0.582	1.31298e-46	2	2022-03-03
CPQ	5.76903e-50	0.27888	0.715	0.57	2.2265e-45	2	CPQ
STEAP1B	2.44222e-49	0.284488	0.204	0.111	9.4255e-45	2	STEAP1B
COX10-AS1	1.18111e-48	0.297968	0.595	0.45	4.55839e-44	2	COX10-AS1
NLRC51	1.37167e-48	0.251079	0.441	0.303	5.29383e-44	2	NLRC5
SERTAD2	1.37089e-47	0.279078	0.467	0.33	5.2908e-43	2	SERTAD2
L3MBTL4	3.02833e-47	0.267238	0.808	0.667	1.16875e-42	2	L3MBTL4
AC079610.1	5.06367e-47	0.285699	0.21	0.118	1.95427e-42	2	AC079610.1
ARRB1	7.45279e-47	0.256757	0.703	0.553	2.87633e-42	2	ARRB1
ZMAT3	1.30503e-46	0.257953	0.515	0.371	5.03665e-42	2	ZMAT3
TPK1	1.96853e-46	0.264712	0.722	0.579	7.59733e-42	2	TPK1
CPA6	8.19877e-46	0.294245	0.28	0.172	3.16423e-41	2	CPA6
MAP2K1	1.11127e-45	0.256832	0.631	0.484	4.28885e-41	2	MAP2K1
PDE4D	1.94188e-43	0.264828	0.652	0.501	7.49447e-39	2	PDE4D
IKZF2	6.2532e-43	0.260795	0.34	0.225	2.41336e-38	2	IKZF2
PTCHD4	2.95135e-39	0.378212	0.269	0.172	1.13904e-34	2	PTCHD4
TBC1D81	4.87383e-36	0.253557	0.517	0.394	1.88101e-31	2	TBC1D8
PLCL1	8.20046e-35	0.304563	0.725	0.624	3.16488e-30	2	PLCL1
TRAF3IP2-AS1	3.83581e-34	0.250588	0.564	0.449	1.48039e-29	2	TRAF3IP2-AS1
CTC-575N7.11	4.8493e-33	0.269039	0.194	0.116	1.87154e-28	2	CTC-575N7.1
WWOX	1.69462e-27	0.253145	0.865	0.779	6.5402e-23	2	WWOX
SPON11	7.0119e-23	0.261704	0.265	0.187	2.70617e-18	2	SPON1
AIF11	8.62556e-20	0.323109	0.449	0.363	3.32895e-15	2	AIF1
RPL31	4.82244e-18	0.254453	0.51	0.419	1.86117e-13	2	RPL31
RPS4X1	0.000305162	0.31302	0.557	0.511	1	2	RPS4X
DLEU7	0	1.45554	0.814	0.327	0	3	DLEU7
RP11-179A16.1	0	0.987339	0.224	0.037	0	3	RP11-179A16.1
NMNAT2	0	0.863266	0.921	0.643	0	3	NMNAT2
TSIX	0	0.853059	0.452	0.097	0	3	TSIX
OPRM1	0	0.788841	0.489	0.195	0	3	OPRM1
LINC00486	0	0.505871	1	0.998	0	3	LINC00486
RP11-452H21.1	1.75558e-298	0.874249	0.814	0.53	6.77547e-294	3	RP11-452H21.1
COL19A1	1.58704e-265	0.608338	0.596	0.29	6.12502e-261	3	COL19A1
DLEU7-AS1	7.85868e-253	0.657396	0.748	0.411	3.03298e-248	3	DLEU7-AS1
RP5-930J4.4	2.66388e-248	0.430358	0.226	0.058	1.0281e-243	3	RP5-930J4.4
DLEU1	2.13179e-236	0.698266	0.784	0.522	8.22743e-232	3	DLEU1
XIST2	1.4058e-234	0.566102	0.944	0.578	5.42554e-230	3	XIST
ENO4	4.85714e-230	0.530211	0.381	0.148	1.87456e-225	3	ENO4
RP11-513G19.1	1.18086e-229	0.603871	0.402	0.163	4.55741e-225	3	RP11-513G19.1
C9orf84	1.06266e-223	0.839095	0.599	0.336	4.10124e-219	3	C9orf84
RP11-624C23.1	8.03106e-217	0.699497	0.795	0.56	3.09951e-212	3	RP11-624C23.1
GPR128	1.26654e-214	0.303859	0.13	0.022	4.88808e-210	3	GPR128
RP11-649G15.2	2.00484e-208	0.867409	0.554	0.297	7.73748e-204	3	RP11-649G15.2
ANKUB1	7.3083e-207	0.659335	0.655	0.386	2.82057e-202	3	ANKUB1
QDPR	1.22121e-206	0.515623	0.609	0.324	4.71316e-202	3	QDPR
RP11-782C8.2	5.03141e-205	0.351704	0.177	0.042	1.94182e-200	3	RP11-782C8.2
RP11-666F17.1	1.10557e-203	0.566027	0.382	0.16	4.26685e-199	3	RP11-666F17.1
MED12L	4.25507e-200	0.587814	0.491	0.24	1.6422e-195	3	MED12L
RP11-343N15.1	9.82501e-192	0.582892	0.604	0.34	3.79187e-187	3	RP11-343N15.1
C11orf65	1.24003e-185	0.512632	0.35	0.146	4.78575e-181	3	C11orf65
RNASEH2B-AS1	4.51516e-180	0.389554	0.236	0.076	1.74258e-175	3	RNASEH2B-AS1
RP11-142M10.2	1.09055e-177	0.584633	0.655	0.4	4.20887e-173	3	RP11-142M10.2
RP11-53B2.3	1.76953e-176	0.413191	0.264	0.093	6.82933e-172	3	RP11-53B2.3
SEMA4D	1.8355e-174	0.57564	0.69	0.445	7.08393e-170	3	SEMA4D
RNF220	1.96917e-173	0.470958	0.767	0.503	7.59981e-169	3	RNF220
ENTPD1-AS11	6.26142e-172	0.56728	0.829	0.604	2.41653e-167	3	ENTPD1-AS1
PLP1	8.12347e-172	0.339111	0.807	0.513	3.13517e-167	3	PLP1
GPR561	1.32304e-169	0.538508	0.716	0.456	5.10614e-165	3	GPR56
SLC5A11	1.47913e-168	0.444704	0.479	0.243	5.70854e-164	3	SLC5A11
PAQR3	2.3099e-168	0.591894	0.471	0.245	8.91485e-164	3	PAQR3
ZNF114	5.76765e-165	0.482257	0.379	0.173	2.22597e-160	3	ZNF114
BHLHE411	9.7263e-162	0.499824	0.913	0.708	3.75377e-157	3	BHLHE41
PCDH9-AS2	1.62753e-161	0.308304	0.215	0.069	6.28129e-157	3	PCDH9-AS2
TF	2.06865e-157	0.380477	0.573	0.317	7.98377e-153	3	TF
CX3CR11	8.62242e-155	0.611162	0.723	0.49	3.32774e-150	3	CX3CR1
RP11-243J16.7	1.43942e-153	0.386147	0.257	0.096	5.55528e-149	3	RP11-243J16.7
ATP8B1	5.04667e-153	0.580235	0.461	0.246	1.94771e-148	3	ATP8B1
SLC8A1-AS1	5.57114e-153	0.588967	0.487	0.27	2.15013e-148	3	SLC8A1-AS1
LINC008541	1.96076e-152	0.448856	0.426	0.211	7.56737e-148	3	LINC00854
RP11-68I3.21	1.2466e-151	0.597177	0.759	0.53	4.81114e-147	3	RP11-68I3.2
TRIM5	3.69273e-150	0.495016	0.479	0.259	1.42517e-145	3	TRIM5
AC023590.1	1.61445e-149	0.357375	0.22	0.076	6.23083e-145	3	AC023590.1
SPP1	2.28985e-149	0.467583	0.981	0.846	8.83746e-145	3	SPP1
RP11-238K6.1	4.13156e-148	0.371147	0.273	0.108	1.59453e-143	3	RP11-238K6.1
IPCEF1	2.79864e-147	0.606432	0.852	0.673	1.08011e-142	3	IPCEF1
CHI3L11	2.95467e-145	0.518678	0.32	0.142	1.14033e-140	3	CHI3L1
RHBDF2	1.80258e-144	0.42315	0.946	0.797	6.95688e-140	3	RHBDF2
RP11-16C1.31	4.03884e-144	0.505355	0.547	0.317	1.55875e-139	3	RP11-16C1.3
ZRANB2-AS1	5.36714e-143	0.261224	0.172	0.052	2.07139e-138	3	ZRANB2-AS1
PLAT	3.1765e-142	0.447061	0.278	0.114	1.22594e-137	3	PLAT
ST18	1.46864e-141	0.406665	0.697	0.444	5.66806e-137	3	ST18
TMLHE-AS1	3.86352e-140	0.382739	0.261	0.103	1.49109e-135	3	TMLHE-AS1
FAM212B	3.39441e-134	0.42586	0.39	0.196	1.31004e-129	3	FAM212B
KCNMB11	1.08088e-133	0.50234	0.551	0.331	4.17156e-129	3	KCNMB1
CEBPB	3.6978e-133	0.644702	0.545	0.342	1.42713e-128	3	CEBPB
TMEM98	5.95872e-133	0.265757	0.183	0.06	2.29971e-128	3	TMEM98
RAB11A	5.85272e-132	0.540331	0.68	0.471	2.2588e-127	3	RAB11A
KCNQ1OT1	2.62235e-131	0.541177	0.455	0.254	1.01207e-126	3	KCNQ1OT1
CTD-2537I9.12	3.65849e-129	0.327488	0.251	0.1	1.41196e-124	3	CTD-2537I9.12
DDX5	4.31827e-129	0.412307	0.936	0.794	1.66659e-124	3	DDX5
CRYAB	1.80516e-127	0.330097	0.721	0.463	6.96682e-123	3	CRYAB
AC017101.10	2.38594e-124	0.466319	0.345	0.17	9.20829e-120	3	AC017101.10
GPM6B	1.61465e-123	0.385604	0.576	0.348	6.2316e-119	3	GPM6B
RP4-749H3.11	2.87911e-121	0.491116	0.601	0.386	1.11116e-116	3	RP4-749H3.1
HDGFRP3	6.2242e-121	0.440799	0.394	0.209	2.40217e-116	3	HDGFRP3
JAZF11	4.70981e-120	0.465896	0.957	0.866	1.8177e-115	3	JAZF1
SYNDIG12	4.83293e-120	0.555374	0.885	0.738	1.86522e-115	3	SYNDIG1
RP11-703M24.5	7.65848e-119	0.37782	0.288	0.131	2.95571e-114	3	RP11-703M24.5
RP11-13N12.1	6.04634e-118	0.660907	0.167	0.055	2.33352e-113	3	RP11-13N12.1
FILIP1L	3.59058e-117	0.498591	0.447	0.255	1.38575e-112	3	FILIP1L
TG1	8.42338e-116	0.416555	0.407	0.221	3.25092e-111	3	TG
AC083884.8	4.19358e-115	0.336587	0.276	0.124	1.61847e-110	3	AC083884.8
AC037445.1	1.40918e-114	0.476223	0.367	0.192	5.43858e-110	3	AC037445.1
ELMO1-AS1	5.35642e-114	0.445018	0.596	0.386	2.06726e-109	3	ELMO1-AS1
RP13-216E22.5	1.55225e-112	0.256846	0.168	0.057	5.99075e-108	3	RP13-216E22.5
NCK21	3.18006e-112	0.463577	0.884	0.738	1.22731e-107	3	NCK2
SERPINB91	9.24205e-112	0.525878	0.731	0.526	3.56688e-107	3	SERPINB9
SOCS61	2.18176e-111	0.521312	0.801	0.621	8.42027e-107	3	SOCS6
DIAPH2-AS1	7.77745e-111	0.505526	0.347	0.181	3.00163e-106	3	DIAPH2-AS1
MCF2L2	8.40998e-111	0.498018	0.604	0.399	3.24575e-106	3	MCF2L2
PCSK6	4.40349e-110	0.329166	0.349	0.177	1.69948e-105	3	PCSK6
RP11-160H12.2	4.46142e-110	0.251361	0.176	0.063	1.72184e-105	3	RP11-160H12.2
C22orf341	2.0643e-109	0.605854	0.515	0.328	7.96697e-105	3	C22orf34
RP11-575A19.2	5.25699e-109	0.295831	0.228	0.095	2.02888e-104	3	RP11-575A19.2
PALD12	1.83814e-108	0.371491	0.95	0.812	7.09412e-104	3	PALD1
RP11-473O4.4	1.99227e-107	0.271045	0.207	0.082	7.68897e-103	3	RP11-473O4.4
LY86-AS1	2.15519e-106	0.302847	0.279	0.128	8.31772e-102	3	LY86-AS1
CTD-3149D2.4	5.18024e-106	0.314154	0.22	0.092	1.99926e-101	3	CTD-3149D2.4
RP11-782C8.1	2.57275e-105	0.338532	0.238	0.101	9.92929e-101	3	RP11-782C8.1
FAM196B	3.88896e-105	0.38262	0.354	0.187	1.50091e-100	3	FAM196B
AC018890.6	1.78446e-103	0.41989	0.445	0.261	6.88696e-99	3	AC018890.6
CDK18	2.53304e-101	0.356788	0.522	0.325	9.77601e-97	3	CDK18
RP11-570L15.1	3.82395e-101	0.258459	0.136	0.044	1.47582e-96	3	RP11-570L15.1
LUZP2	7.17251e-101	0.295835	0.399	0.215	2.76816e-96	3	LUZP2
RUNX11	1.79338e-99	0.459643	0.958	0.877	6.92136e-95	3	RUNX1
SLC35G2	2.43527e-99	0.414489	0.371	0.207	9.39868e-95	3	SLC35G2
AC016831.7	4.09896e-98	0.45283	0.449	0.269	1.58195e-93	3	AC016831.7
CTC-542B22.2	4.4582e-96	0.250243	0.186	0.074	1.7206e-91	3	CTC-542B22.2
RP11-126O1.4	1.07556e-94	0.26792	0.193	0.078	4.15101e-90	3	RP11-126O1.4
CTB-179K24.3	5.14797e-92	0.339394	0.289	0.146	1.98681e-87	3	CTB-179K24.3
CTD-2353F22.1	9.46786e-91	0.338617	0.394	0.225	3.65403e-86	3	CTD-2353F22.1
MAK	1.11426e-90	0.35172	0.293	0.15	4.30039e-86	3	MAK
HTRA1	2.33435e-90	0.384312	0.666	0.472	9.00918e-86	3	HTRA1
P2RY121	8.08942e-90	0.479276	0.789	0.62	3.12203e-85	3	P2RY12
CHST111	1.15928e-89	0.29504	0.994	0.963	4.47414e-85	3	CHST11
PDE5A	4.84577e-89	0.367531	0.311	0.165	1.87017e-84	3	PDE5A
USP531	6.2419e-89	0.396572	0.719	0.522	2.409e-84	3	USP53
MOG1	1.2115e-86	0.305196	0.373	0.211	4.67566e-82	3	MOG
PREX1	2.63178e-86	0.294666	0.978	0.896	1.01571e-81	3	PREX1
RP11-305L7.6	1.3706e-85	0.265877	0.191	0.081	5.28971e-81	3	RP11-305L7.6
PDE1C	1.99594e-85	0.288708	0.341	0.188	7.70315e-81	3	PDE1C
LINGO3	3.60544e-85	0.412472	0.315	0.173	1.39148e-80	3	LINGO3
SYNJ2	3.74123e-85	0.279511	0.305	0.159	1.44389e-80	3	SYNJ2
LHFPL21	7.8271e-85	0.351632	0.955	0.866	3.02079e-80	3	LHFPL2
PTPRZ11	1.39151e-84	0.331537	0.356	0.201	5.37038e-80	3	PTPRZ1
RP11-353M9.1	3.30806e-84	0.298565	0.299	0.157	1.27671e-79	3	RP11-353M9.1
ALOX5	3.63933e-84	0.356213	0.844	0.674	1.40456e-79	3	ALOX5
STEAP1B1	5.42612e-84	0.310137	0.233	0.108	2.09416e-79	3	STEAP1B
KBTBD12	5.7101e-83	0.356075	0.397	0.23	2.20376e-78	3	KBTBD12
IKZF11	1.04758e-82	0.376353	0.857	0.716	4.04302e-78	3	IKZF1
SSPN	2.74401e-81	0.357491	0.355	0.199	1.05902e-76	3	SSPN
SLC44A1	9.97957e-81	0.31329	0.751	0.554	3.85152e-76	3	SLC44A1
HIVEP31	1.06219e-80	0.374665	0.833	0.665	4.09944e-76	3	HIVEP3
FEZ1	1.10172e-80	0.254171	0.285	0.147	4.25198e-76	3	FEZ1
AC007192.6	1.43038e-80	0.260497	0.264	0.134	5.52041e-76	3	AC007192.6
IRF8	3.44503e-80	0.421356	0.563	0.386	1.32958e-75	3	IRF8
RP11-505E24.2	5.52717e-80	0.297117	0.288	0.151	2.13315e-75	3	RP11-505E24.2
TAL1	6.52426e-80	0.284797	0.52	0.333	2.51797e-75	3	TAL1
SRSF7	1.09915e-79	0.322593	0.661	0.47	4.24204e-75	3	SRSF7
ST6GAL12	1.45426e-79	0.276363	0.986	0.932	5.61259e-75	3	ST6GAL1
FGFR2	2.10896e-79	0.257338	0.272	0.139	8.13934e-75	3	FGFR2
CLDN11	2.24915e-79	0.274947	0.473	0.294	8.68037e-75	3	CLDN11
GSN1	2.07874e-78	0.34735	0.854	0.704	8.02267e-74	3	GSN
RNASET2	7.61413e-78	0.292756	0.917	0.766	2.9386e-73	3	RNASET2
Z83844.1	1.20121e-77	0.283986	0.236	0.116	4.63594e-73	3	Z83844.1
MGAM	1.35303e-77	0.310338	0.133	0.049	5.22189e-73	3	MGAM
CARD11	2.65777e-77	0.35705	0.619	0.436	1.02574e-72	3	CARD11
USP3-AS1	8.2672e-77	0.320118	0.289	0.156	3.19064e-72	3	USP3-AS1
SH3RF32	1.31383e-76	0.401239	0.932	0.836	5.07061e-72	3	SH3RF3
IPO9-AS1	2.58408e-76	0.285881	0.267	0.138	9.97301e-72	3	IPO9-AS1
DOCK8	1.29614e-75	0.273931	0.99	0.95	5.00233e-71	3	DOCK8
RP11-793A3.2	2.41789e-75	0.326157	0.223	0.109	9.33159e-71	3	RP11-793A3.2
ST6GALNAC3	1.01379e-74	0.332036	0.929	0.798	3.91263e-70	3	ST6GALNAC3
C12orf75	1.8446e-73	0.402748	0.435	0.277	7.11905e-69	3	C12orf75
AC009950.2	2.97952e-73	0.303857	0.347	0.2	1.14991e-68	3	AC009950.2
ADAMTS17	1.26512e-72	0.3624	0.185	0.084	4.8826e-68	3	ADAMTS17
HK2	6.7532e-72	0.373265	0.458	0.296	2.60633e-67	3	HK2
MSTO1	7.59255e-71	0.250657	0.228	0.114	2.93027e-66	3	MSTO1
PICALM	7.63708e-71	0.255097	0.983	0.935	2.94745e-66	3	PICALM
RP6-99M1.2	2.56145e-70	0.327689	0.348	0.2	9.88568e-66	3	RP6-99M1.2
RGS16	4.28407e-70	0.492294	0.291	0.161	1.6534e-65	3	RGS16
AP000487.61	5.83086e-70	0.367275	0.403	0.254	2.25036e-65	3	AP000487.6
RP11-196H14.2	1.25146e-69	0.379046	0.284	0.159	4.82988e-65	3	RP11-196H14.2
TSHR	6.0616e-69	0.368956	0.249	0.133	2.33941e-64	3	TSHR
UNC5B	2.2542e-68	0.293086	0.384	0.235	8.69986e-64	3	UNC5B
MCF2L	2.93927e-68	0.294435	0.828	0.658	1.13438e-63	3	MCF2L
TGFB1	9.49758e-68	0.325524	0.689	0.52	3.6655e-63	3	TGFB1
TCHP	2.3791e-67	0.279816	0.395	0.247	9.1819e-63	3	TCHP
RP11-815J21.4	5.33485e-67	0.336104	0.297	0.17	2.05893e-62	3	RP11-815J21.4
AC006160.5	1.32866e-66	0.273542	0.236	0.122	5.12785e-62	3	AC006160.5
ZNF565	1.64855e-66	0.290735	0.348	0.21	6.36243e-62	3	ZNF565
KHDRBS3	1.84356e-66	0.383079	0.744	0.585	7.11502e-62	3	KHDRBS3
USP54	9.49531e-66	0.279092	0.368	0.226	3.66462e-61	3	USP54
RNF166	1.20028e-65	0.268737	0.376	0.232	4.63236e-61	3	RNF166
TNRC18	2.51455e-65	0.291946	0.814	0.652	9.70466e-61	3	TNRC18
RNF175	9.21007e-65	0.388486	0.22	0.114	3.55453e-60	3	RNF175
IL1A	1.61761e-64	0.251297	0.122	0.047	6.243e-60	3	IL1A
RP11-115J23.1	3.24969e-64	0.529198	0.284	0.165	1.25419e-59	3	RP11-115J23.1
GPR341	6.11733e-64	0.319808	0.668	0.499	2.36092e-59	3	GPR34
IL1B	1.41637e-63	0.603701	0.137	0.056	5.46634e-59	3	IL1B
RUNX2	1.6126e-63	0.337055	0.845	0.699	6.22369e-59	3	RUNX2
RASGEF1C	2.11504e-63	0.273165	0.728	0.54	8.16279e-59	3	RASGEF1C
RP11-136F16.1	2.5116e-63	0.256935	0.177	0.083	9.69328e-59	3	RP11-136F16.1
PTPRJ1	1.95709e-62	0.358802	0.923	0.845	7.55318e-58	3	PTPRJ
LINC006491	2.78758e-61	0.271196	0.185	0.089	1.07584e-56	3	LINC00649
CTC-559E9.6	3.14716e-61	0.293578	0.375	0.236	1.21461e-56	3	CTC-559E9.6
NPAS3	4.23408e-61	0.319201	0.715	0.547	1.6341e-56	3	NPAS3
LAMA2	2.04585e-60	0.310018	0.184	0.089	7.89575e-56	3	LAMA2
LMO11	7.58323e-60	0.279628	0.235	0.127	2.92667e-55	3	LMO1
SFMBT21	4.0521e-59	0.375509	0.982	0.947	1.56387e-54	3	SFMBT2
P2RY131	5.01611e-59	0.306768	0.429	0.285	1.93592e-54	3	P2RY13
CTB-113D17.1	9.8396e-59	0.261953	0.159	0.074	3.79749e-54	3	CTB-113D17.1
ETV51	1.10897e-58	0.279899	0.58	0.412	4.27997e-54	3	ETV5
FAM177B1	1.79122e-58	0.364418	0.515	0.366	6.91304e-54	3	FAM177B
RASSF81	1.88231e-58	0.35306	0.814	0.669	7.26458e-54	3	RASSF8
ZNF7101	6.84968e-58	0.277378	0.873	0.729	2.64357e-53	3	ZNF710
RNF111	3.71401e-57	0.259896	0.722	0.563	1.43339e-52	3	RNF111
BCL2L1	4.6269e-57	0.294849	0.514	0.361	1.78571e-52	3	BCL2L1
HIF1A-AS2	1.05139e-56	0.457342	0.446	0.302	4.05773e-52	3	HIF1A-AS2
IL1RAP	1.55811e-56	0.371757	0.518	0.372	6.01338e-52	3	IL1RAP
RP11-343N15.5	6.65445e-56	0.263818	0.481	0.334	2.56822e-51	3	RP11-343N15.5
RECK	1.05876e-55	0.290374	0.544	0.391	4.08616e-51	3	RECK
CCDC97	3.96973e-55	0.267264	0.248	0.14	1.53208e-50	3	CCDC97
SCRG1	2.11631e-54	0.25955	0.259	0.15	8.16769e-50	3	SCRG1
GALNT21	2.54314e-54	0.287033	0.889	0.757	9.81499e-50	3	GALNT2
RP11-287D1.3	5.55074e-54	0.285589	0.289	0.173	2.14225e-49	3	RP11-287D1.3
RP11-552D4.1	5.87851e-54	0.258606	0.43	0.288	2.26875e-49	3	RP11-552D4.1
ANGPT2	2.10296e-53	0.263099	0.2	0.106	8.11615e-49	3	ANGPT2
TRIM13	2.25639e-53	0.280751	0.481	0.338	8.70832e-49	3	TRIM13
SLC2A51	3.06716e-53	0.253014	0.717	0.545	1.18374e-48	3	SLC2A5
GLCE	8.44725e-53	0.263056	0.455	0.311	3.26013e-48	3	GLCE
PPARD	1.00822e-52	0.318419	0.761	0.611	3.89113e-48	3	PPARD
RP11-417F21.1	2.01913e-52	0.27588	0.332	0.212	7.79265e-48	3	RP11-417F21.1
CSF3R2	1.01162e-51	0.255887	0.815	0.655	3.90423e-47	3	CSF3R
PRDM111	3.15542e-51	0.253862	0.314	0.192	1.2178e-46	3	PRDM11
PHC21	3.45179e-51	0.259289	0.803	0.654	1.33218e-46	3	PHC2
TNFRSF10D	3.57382e-51	0.284356	0.331	0.21	1.37928e-46	3	TNFRSF10D
HCK1	3.66799e-51	0.277143	0.724	0.577	1.41562e-46	3	HCK
PIP5K1B	1.41681e-50	0.262153	0.514	0.364	5.46803e-46	3	PIP5K1B
TRIM22	6.63105e-50	0.263143	0.554	0.407	2.55919e-45	3	TRIM22
FAR2	8.42698e-50	0.255896	0.617	0.451	3.25231e-45	3	FAR2
WNT2B1	9.17911e-50	0.280638	0.477	0.338	3.54259e-45	3	WNT2B
TMEM1561	2.29386e-49	0.257931	0.719	0.559	8.85294e-45	3	TMEM156
PIK3AP12	8.64326e-49	0.287233	0.778	0.639	3.33578e-44	3	PIK3AP1
BLNK2	2.86054e-48	0.284675	0.85	0.726	1.104e-43	3	BLNK
ELL	3.59847e-48	0.250734	0.349	0.229	1.38879e-43	3	ELL
ARHGAP252	4.3749e-48	0.251964	0.77	0.618	1.68845e-43	3	ARHGAP25
RP11-480C22.1	5.64823e-48	0.274397	0.409	0.274	2.17988e-43	3	RP11-480C22.1
ALOX5AP	2.49609e-47	0.283073	0.531	0.389	9.63341e-43	3	ALOX5AP
PKD2	1.23564e-46	0.263548	0.693	0.553	4.76885e-42	3	PKD2
DPYD-AS1	1.19199e-45	0.272881	0.279	0.172	4.60036e-41	3	DPYD-AS1
SLC25A37	3.70188e-45	0.288341	0.829	0.691	1.4287e-40	3	SLC25A37
RP11-489O18.1	3.42098e-44	0.25142	0.545	0.404	1.32029e-39	3	RP11-489O18.1
IL17RA2	4.64704e-44	0.251258	0.774	0.643	1.79348e-39	3	IL17RA
CRLF3	8.11892e-44	0.251004	0.661	0.519	3.13342e-39	3	CRLF3
MRC2	1.82563e-43	0.251908	0.468	0.336	7.04583e-39	3	MRC2
GAREM1	2.48539e-43	0.254837	0.645	0.503	9.59213e-39	3	GAREM
PTCHD41	3.21181e-41	0.335554	0.273	0.172	1.23957e-36	3	PTCHD4
PPA11	3.34531e-41	0.271527	0.413	0.293	1.29109e-36	3	PPA1
SLC16A3	5.48011e-41	0.25889	0.391	0.274	2.115e-36	3	SLC16A3
MMP24	1.94909e-39	0.250349	0.314	0.21	7.5223e-35	3	MMP24
IGSF212	1.56602e-38	0.252954	0.752	0.615	6.04391e-34	3	IGSF21
RP11-385J1.21	5.17847e-38	0.294299	0.264	0.167	1.99858e-33	3	RP11-385J1.2
CSGALNACT11	5.64215e-37	0.266391	0.892	0.821	2.17753e-32	3	CSGALNACT1
SIPA1L1	7.20479e-37	0.274034	0.711	0.575	2.78062e-32	3	SIPA1L1
PDGFB	2.01107e-36	0.25994	0.433	0.312	7.76151e-32	3	PDGFB
KB-1507C5.41	7.37878e-29	0.256465	0.3	0.206	2.84777e-24	3	KB-1507C5.4
BIN1	1.62053e-28	0.26624	0.648	0.533	6.25428e-24	3	BIN1
FLT1	1.51517e-26	0.334078	0.19	0.121	5.84766e-22	3	FLT1
DDIT41	9.11296e-24	0.334952	0.374	0.285	3.51705e-19	3	DDIT4
BCL61	7.34674e-22	0.274175	0.36	0.281	2.8354e-17	3	BCL6
FCGBP1	1.01858e-19	0.25077	0.355	0.272	3.9311e-15	3	FCGBP
RP5-964N17.1	2.49113e-16	0.267734	0.283	0.214	9.61425e-12	3	RP5-964N17.1
RP11-152P17.2	0	1.67285	0.553	0.149	0	4	RP11-152P17.2
ESRRG	0	1.60716	0.668	0.202	0	4	ESRRG
AL354822.11	0	1.20082	0.751	0.216	0	4	AL354822.1
LINC00278	0	1.19146	0.65	0.145	0	4	LINC00278
NLGN4Y	0	1.17875	0.602	0.121	0	4	NLGN4Y
HLA-DRB5	0	1.09543	0.737	0.31	0	4	HLA-DRB5
ABCC42	0	1.04767	0.984	0.791	0	4	ABCC4
SDK1	0	1.03208	0.868	0.567	0	4	SDK1
UTY	0	1.02532	0.767	0.195	0	4	UTY
FAM118A	0	1.0082	0.657	0.191	0	4	FAM118A
GLDN	0	0.980108	0.941	0.622	0	4	GLDN
TAL11	0	0.970259	0.751	0.315	0	4	TAL1
IFNGR1	0	0.957193	0.965	0.753	0	4	IFNGR1
RP11-115J16.1	0	0.948245	0.296	0.048	0	4	RP11-115J16.1
GPR342	0	0.836488	0.817	0.487	0	4	GPR34
HS3ST41	0	0.809137	0.992	0.858	0	4	HS3ST4
RGS10	0	0.789845	0.898	0.617	0	4	RGS10
CYFIP12	0	0.774592	0.991	0.846	0	4	CYFIP1
HTRA11	0	0.74573	0.803	0.461	0	4	HTRA1
RASGEF1C1	0	0.743188	0.894	0.527	0	4	RASGEF1C
RPS4Y1	0	0.740416	0.396	0.066	0	4	RPS4Y1
ARHGAP221	0	0.727082	0.989	0.853	0	4	ARHGAP22
USP9Y	0	0.695861	0.505	0.129	0	4	USP9Y
FGL1	0	0.664425	0.287	0.065	0	4	FGL1
DOCK81	0	0.586944	0.997	0.95	0	4	DOCK8
FRMD4A1	0	0.581865	1	0.981	0	4	FRMD4A
HCG22	0	0.544448	0.354	0.092	0	4	HCG22
KDM5D	0	0.391695	0.25	0.053	0	4	KDM5D
AC008703.1	1.51145e-307	0.250547	0.132	0.015	5.83329e-303	4	AC008703.1
ECHDC3	8.12092e-307	0.503767	0.36	0.105	3.13419e-302	4	ECHDC3
LINC00578	5.15538e-304	0.659379	0.355	0.104	1.98967e-299	4	LINC00578
SORL11	3.54881e-300	0.546216	0.999	0.931	1.36963e-295	4	SORL1
RP11-10H3.1	3.5846e-299	0.501751	0.205	0.038	1.38344e-294	4	RP11-10H3.1
RP11-489O18.11	7.26383e-296	0.705458	0.746	0.388	2.8034e-291	4	RP11-489O18.1
FKBP51	3.5724e-294	0.577851	0.995	0.926	1.37873e-289	4	FKBP5
OXR11	5.00429e-290	0.810063	0.987	0.846	1.93135e-285	4	OXR1
RP11-115J23.11	1.17533e-281	0.578325	0.441	0.152	4.53605e-277	4	RP11-115J23.1
VWC2	1.456e-280	0.766105	0.269	0.069	5.61928e-276	4	VWC2
CECR2	4.53106e-279	0.659807	0.477	0.184	1.74872e-274	4	CECR2
CSF1R1	6.35178e-278	0.59508	0.974	0.814	2.45141e-273	4	CSF1R
PICALM1	2.27732e-275	0.596919	0.995	0.934	8.78909e-271	4	PICALM
METTL7A	6.24029e-275	0.652452	0.762	0.42	2.40838e-270	4	METTL7A
P2RY122	7.0752e-274	0.67095	0.919	0.61	2.7306e-269	4	P2RY12
DDX3Y	3.6643e-271	0.38863	0.311	0.086	1.4142e-266	4	DDX3Y
PREX11	9.2182e-267	0.570863	0.989	0.895	3.55767e-262	4	PREX1
C1orf222	3.54774e-266	0.416751	0.237	0.056	1.36921e-261	4	C1orf222
C1orf632	7.01182e-264	0.673638	0.872	0.59	2.70614e-259	4	C1orf63
RP11-552D4.11	1.04191e-258	0.64091	0.591	0.275	4.02116e-254	4	RP11-552D4.1
CSGALNACT12	1.98894e-257	0.694061	0.978	0.814	7.67613e-253	4	CSGALNACT1
RP11-20I20.2	9.00722e-255	0.460246	0.271	0.072	3.47625e-250	4	RP11-20I20.2
KCNIP12	6.03076e-251	0.705878	0.927	0.647	2.32751e-246	4	KCNIP1
NEAT1	8.56225e-249	0.440298	1	0.997	3.30451e-244	4	NEAT1
ZFP36L21	5.76557e-248	0.676783	0.915	0.655	2.22516e-243	4	ZFP36L2
NOS1AP1	2.17199e-246	0.695295	0.531	0.235	8.38258e-242	4	NOS1AP
CPVL1	1.6503e-244	0.623978	0.942	0.724	6.36917e-240	4	CPVL
RP11-202G18.1	2.51257e-242	0.751519	0.382	0.136	9.697e-238	4	RP11-202G18.1
[truncated: 10,973 more rows]
