# Supplementary material for: MerTK is a mediator of alpha-synuclein fibril uptake by human microglia
Source: Brain. 2023 Sep 6;147(2):427–43. doi: 10.1093/brain/awad298 (PMC10834256; doi:10.1093/brain/awad298)
Supplement: awad298_Supplementary_Data [file awad298_supplementary_data.zip › brain-2023-00469-File013.xlsx]

## Sheet: Substantia nigra donors
nbb	autopsy	cohort	sex	age	braak	amyloid	braaklb	pmd	ph	barcode	iduit	datumuit	uitvraag	recipient	dcodeprot	dcode	diagnosis	Neuropathological information	region	freezer
2006-034	S06/108		f	57	0	O		05:10	6.58	2006026752	1517	01/01/1800		Dorion, non profit (1517)	CONTR	COTUM	Control with space-occupying proces	oligodendroglioma; ad(0,O)	substantia nigra	13P8
2001-041	S01/103		f	79				14:00	6.54	2001037647	1517	01/01/1800		Dorion, non profit (1517)	MS!	COCVA	Control with cerebrovascular accident	Infarct, arachnoidea fibrose, (discrepancy with clin. diagnosis)	substantia nigra	14D5
2001-104	S01/246		f	77	1	B		05:30	6.74	2001085293	1517	01/01/1800		Dorion, non profit (1517)	CONTR	COTUM	Control with space-occupying proces	ad(1,B); metastase; lacune; infarct	substantia nigra	14J8
2002-035	S02/081		m	79	1	A	0	06:15	6.53	2002024929	1517	01/01/1800		Dorion, non profit (1517)	POLY	CONHL	Control with Non-Hodgkin lymphoma	NHL; ad(1,A)	substantia nigra	14Q5
2008-052	S08/150		f	62	1	B		07:55	6.4	2008071381	1517	01/01/1800		Dorion, non profit (1517)	CONTR	COIS	Control with ischemic changes	ad(1,B), metastase, ischemie	substantia nigra	16D6
2011-108	S11/108		m	94				05:25	6.61	2011109178	1517	01/01/1800		Dorion, non profit (1517)	CONTR	COCVA	Control with cerebrovascular accident	ad(2,O); infarct	substantia nigra	1814E
2014-015	S14/015		m	70	1	O	3	06:20	6.59	2014026555	1517	01/01/1800		Dorion, non profit (1517)	COEPI	COCVA	Control with cerebrovascular accident	old infarction right 8cm; meningeoma 4 cm; A0B1C0	substantia nigra	1905H
2014-044	S14/044		f	91	2	B	0	03:47	6.27	2014066308	1517	01/01/1800		Dorion, non profit (1517)	CONTR	COIS	Control with ischemic changes	Infarctions old and recent, left frontal, parietal and cerebellum; loss of neurons in hippocampus; Thal stadium 2-3 ; A1B1C0; slight caa (type 2); ARTAG	substantia nigra	1909H
2016-043	S16/043		m	65	1	A		05:45	6.55	2016130061	1517	01/01/1800		Dorion, non profit (1517)	CONTF	COTUM	Control with space-occupying proces	A1B1C0; caa type 1, stage 1 / 3; glioblastoma multiforme predominant left parietal parasagittaal and spreading to right in medulla	substantia nigra	2102G8
2018-025	S18/025		m	78	3		6	07:35	6.51	2018024887	1517	01/01/1800		Dorion, non profit (1517)	PD!	PDDEM	Park. dis. with dementia	A2B2C0; Thal phase 3 / 5; ARTAG	substantia nigra	2102H6
2018-076	S18/076		m	84	3		6	05:10	6.97	2018096680	1517	01/01/1800		Dorion, non profit (1517)	PD!	PDDEM	Park. dis. with dementia	A2B2C0; ARTAG; Thal phase 3 / 5; caa type 2, stage 1 / 3; ARTAG	substantia nigra	2105D7
2018-113	S18/113	ALZ VUMC	m	70	3		6	04:40	6.28	2018157709	1517	01/01/1800		Dorion, non profit (1517)	LBV	PDDEM	Park. dis. with dementia	A2B2C2; Thal phe 3 /5; caa type 2	substantia nigra	2204E4
2018-142	S18/142		f	93	3		6	05:40	6.5	2018172207	1517	01/01/1800		Dorion, non profit (1517)	PD!	PDDEM	Park. dis. with dementia	A2B2C1; Thal phase 3 / 5; ARTAG	substantia nigra	2205A4
2019-026	S19/026		m	55	2		5	05:05	7.18	2019037152	1517	01/01/1800		Dorion, non profit (1517)	PD!	PDDEM	Park. dis. with dementia	A2B1C1; Thal phase 3 / 5; caa type 1, stage 1 / 3;	substantia nigra	2205F6
2019-082	S19/082	CARPA AMC	f	89	2		6	06:35	5.95	2019126090	1517	01/01/1800		Dorion, non profit (1517)	PD!	PDDEM	Park. dis. with dementia	A1B1C0; Thal phase 1 / 5; ARTAG	substantia nigra	2206H6
2020-087	S20/087		f	77	3		6	05:50	6.8	2020085300	1517	01/01/1800		Dorion, non profit (1517)	PD!	PDDEM	Park. dis. with dementia	A2B2C2; Thal phase 3 / 5; caa type 2, stage 1 / 3	substantia nigra	2303C4
2021-049	S21/049		f	81	2		6	05:30	6.65	2021064078	1517	01/01/1800		Dorion, non profit (1517)	PD!	PDDEM	Park. dis. with dementia	A2B1C1; Thal phase 3 / 5; caa type 2: multiple small infarctions	substantia nigra	2306C4
2021-073	S21/073		m	84	3		5	11:15	6.16	2021136546	1517	01/01/1800		Dorion, non profit (1517)	PD!	PDDEM	Park. dis. with dementia	A2B2C1; PSP; ARTAG	substantia nigra	2411E
