# Supplementary material for: MerTK is a mediator of alpha-synuclein fibril uptake by human microglia
Source: Brain. 2023 Sep 6;147(2):427–43. doi: 10.1093/brain/awad298 (PMC10834256; doi:10.1093/brain/awad298)
Supplement: awad298_Supplementary_Data [file awad298_supplementary_data.zip › brain-2023-00469-File016.xlsx]

## Sheet: DEG CTL vs PD+LBD
	p_val	avg_log2FC	pct.1	pct.2	p_val_adj
RP5-857K21.4	0	0.140966	0.202	0.136	0
HES4	0	0.132967	0.152	0.098	0
KLHL21	0	-0.235942	0.205	0.282	0
CAMTA1	0	0.125071	0.828	0.763	0
PLOD1	0	-0.259721	0.14	0.217	0
KAZN	0	0.244492	0.795	0.733	0
SPEN	0	-0.292726	0.511	0.558	0
PADI2	0	0.254628	0.422	0.347	0
IGSF21	0	0.238554	0.228	0.169	0
CAMK2N1	0	-0.221996	0.607	0.618	0
HP1BP3	0	-0.333085	0.703	0.738	0
EIF4G3	0	0.11496	0.883	0.831	0
C1QB	0	0.292399	0.161	0.103	0
LUZP1	0	0.101244	0.368	0.286	0
MAN1C1	0	0.16307	0.361	0.269	0
DHDDS	0	0.106897	0.261	0.178	0
NUDC	0	-0.311639	0.347	0.408	0
STX12	0	0.131809	0.505	0.417	0
ATPIF1	0	0.139958	0.327	0.265	0
SESN2	0	-0.160328	0.077	0.125	0
EPB41	0	0.195024	0.408	0.326	0
ZCCHC17	0	0.122045	0.363	0.28	0
PTP4A2	0	-0.357308	0.511	0.579	0
YARS	0	-0.323498	0.321	0.38	0
CSMD2	0	0.359106	0.505	0.395	0
KIAA0319L	0	0.101254	0.565	0.475	0
AGO4	0	0.15288	0.452	0.346	0
CSF3R	0	0.163417	0.102	0.064	0
GRIK3	0	0.138221	0.253	0.201	0
RHBDL2	0	0.147721	0.319	0.231	0
COL9A2	0	0.155437	0.28	0.224	0
SCMH1	0	0.237833	0.557	0.436	0
HIVEP3	0	0.194721	0.702	0.626	0
TMEM125	0	0.159024	0.171	0.115	0
PTCH2	0	0.105872	0.24	0.175	0
AKR1A1	0	0.112142	0.221	0.157	0
MAST2	0	0.163807	0.44	0.357	0
PIK3R3	0	0.157564	0.242	0.18	0
MKNK1	0	0.172634	0.311	0.222	0
AGBL4	0	0.450391	0.482	0.342	0
ELAVL4	0	0.139193	0.321	0.241	0
ECHDC2	0	0.165701	0.366	0.266	0
LRP8	0	0.121277	0.206	0.134	0
DHCR24	0	-0.243013	0.283	0.343	0
DAB1	0	0.793248	0.615	0.449	0
FGGY	0	0.175387	0.415	0.297	0
NFIA	0	-0.154758	0.778	0.821	0
INADL	0	0.179132	0.468	0.38	0
ITGB3BP	0	-0.471053	0.313	0.421	0
LRRC7	0	0.560171	0.61	0.411	0
NEGR1	0	0.180219	0.745	0.667	0
CRYZ	0	-0.181941	0.097	0.161	0
SLC44A5	0	0.519614	0.376	0.266	0
MSH4	0	-0.119025	0.092	0.131	0
ST6GALNAC5	0	0.365039	0.267	0.186	0
FUBP1	0	-0.246313	0.446	0.495	0
DNAJB4	0	-0.337881	0.198	0.301	0
GIPC2	0	-0.308416	0.21	0.286	0
DDAH1	0	0.109883	0.323	0.245	0
ODF2L	0	0.101737	0.423	0.346	0
RP4-665J23.1	0	0.103533	0.283	0.213	0
ARHGAP29	0	0.189937	0.17	0.124	0
DPYD-AS1	0	0.107938	0.227	0.162	0
MIR137HG	0	0.212121	0.288	0.197	0
OLFM3	0	0.418131	0.332	0.235	0
COL11A1	0	0.120912	0.219	0.148	0
AMY2B	0	0.109673	0.268	0.186	0
VAV3	0	0.110778	0.243	0.186	0
FAM102B	0	0.131615	0.241	0.164	0
CELSR2	0	-0.146365	0.21	0.261	0
SORT1	0	-0.344117	0.772	0.801	0
KCND3	0	0.495248	0.385	0.264	0
RP11-418J17.1	0	-0.258531	0.35	0.4	0
PHGDH	0	-0.251705	0.197	0.268	0
PIP5K1A	0	0.156718	0.482	0.37	0
NUP210L	0	-0.216447	0.184	0.243	0
TPM3	0	0.176262	0.383	0.287	0
KCNN3	0	0.335241	0.349	0.246	0
PAQR6	0	0.124422	0.191	0.138	0
CCT3	0	-0.34262	0.414	0.48	0
ARHGEF11	0	0.104049	0.501	0.436	0
ATP1A2	0	0.390846	0.261	0.207	0
PEA15	0	-0.239301	0.357	0.412	0
COPA	0	-0.229262	0.599	0.616	0
PBX1	0	0.517556	0.748	0.662	0
RCSD1	0	0.203362	0.129	0.087	0
MPZL1	0	0.102771	0.312	0.244	0
GPR161	0	0.109261	0.141	0.077	0
KIFAP3	0	0.130029	0.541	0.462	0
PRRC2C	0	-0.262669	0.685	0.712	0
DNM3	0	-0.247948	0.887	0.879	0
RABGAP1L	0	0.320289	0.829	0.724	0
CACYBP	0	-0.62099	0.285	0.418	0
ASTN1	0	0.174955	0.426	0.348	0
RASAL2	0	0.193709	0.61	0.493	0
RALGPS2	0	0.115609	0.324	0.253	0
ABL2	0	0.101539	0.467	0.389	0
CACNA1E	0	0.491153	0.336	0.217	0
NPL	0	0.114846	0.36	0.282	0
LAMC1	0	0.151754	0.251	0.172	0
NMNAT2	0	-0.39082	0.755	0.856	0
COLGALT2	0	-0.266889	0.542	0.611	0
IVNS1ABP	0	-0.188805	0.268	0.317	0
KCNT2	0	0.233045	0.284	0.193	0
CRB1	0	0.147455	0.447	0.345	0
DENND1B	0	0.134023	0.325	0.245	0
LINC00862	0	-0.288059	0.095	0.19	0
ZNF281	0	-0.240311	0.217	0.286	0
ZC3H11A	0	-0.26123	0.433	0.49	0
ZBED6	0	-0.119147	0.085	0.127	0
PPP1R15B	0	-0.118991	0.113	0.157	0
PIK3C2B	0	0.114258	0.45	0.377	0
LRRN2	0	0.11135	0.282	0.209	0
CD46	0	0.149185	0.55	0.452	0
SYT14	0	0.266938	0.414	0.302	0
LPGAT1	0	0.193556	0.727	0.645	0
NENF	0	0.149145	0.377	0.315	0
PROX1	0	-0.244628	0.222	0.27	0
ESRRG	0	-0.294332	0.605	0.621	0
GPATCH2	0	0.186692	0.369	0.255	0
SUSD4	0	0.157473	0.251	0.18	0
CNIH3	0	0.207238	0.349	0.235	0
DNAH14	0	0.371244	0.332	0.22	0
RP11-285F7.2	0	0.14173	0.186	0.126	0
TMEM63A	0	0.259164	0.483	0.444	0
ITPKB	0	-0.184877	0.423	0.482	0
CDC42BPA	0	-0.30801	0.831	0.846	0
DISC1	0	0.232902	0.356	0.264	0
PCNXL2	0	0.404824	0.575	0.444	0
TARBP1	0	0.295886	0.479	0.335	0
IRF2BP2	0	-0.204741	0.288	0.351	0
RYR2	0	0.374251	0.532	0.413	0
RGS7	0	0.359596	0.587	0.456	0
RP11-518L10.5	0	-0.279736	0.115	0.187	0
ADSS	0	-0.294448	0.489	0.523	0
HNRNPU-AS1	0	-0.445658	0.376	0.455	0
HNRNPU	0	-0.30031	0.574	0.622	0
KIF26B	0	0.547099	0.473	0.342	0
SMYD3	0	0.30161	0.735	0.655	0
AHCTF1	0	-0.268494	0.386	0.433	0
OR2L13	0	0.281005	0.383	0.257	0
RNF144A	0	-0.329511	0.655	0.686	0
MBOAT2	0	-0.255754	0.64	0.653	0
VSNL1	0	0.145472	0.309	0.223	0
KLHL29	0	0.378645	0.342	0.244	0
DTNB	0	0.179623	0.75	0.666	0
BRE	0	0.268507	0.657	0.524	0
ALK	0	0.144737	0.326	0.241	0
LCLAT1	0	0.13274	0.305	0.211	0
LINC00486	0	-0.1084	0.998	0.998	0
AC012593.1	0	0.281676	0.355	0.275	0
SOS1	0	-0.286927	0.658	0.683	0
AC007246.3	0	0.19246	0.413	0.318	0
SLC8A1-AS1	0	0.136775	0.189	0.114	0
SLC8A1	0	0.445681	0.584	0.422	0
EML4	0	0.188243	0.404	0.291	0
DYNC2LI1	0	0.141184	0.359	0.252	0
TTC7A	0	0.221966	0.564	0.462	0
AC073283.4	0	-0.737207	0.266	0.404	0
NRXN1	0	0.318002	0.736	0.61	0
ACYP2	0	0.142087	0.813	0.74	0
EML6	0	0.365152	0.416	0.304	0
RTN4	0	-0.218983	0.914	0.909	0
CCDC88A	0	-0.29971	0.87	0.87	0
KIAA1841	0	0.188678	0.464	0.366	0
AHSA2	0	-0.324504	0.356	0.413	0
XPO1	0	-0.568555	0.629	0.709	0
CCT4	0	-0.478308	0.378	0.456	0
COMMD1	0	0.11464	0.616	0.53	0
ANTXR1	0	0.130243	0.329	0.245	0
PCBP1	0	-0.215485	0.248	0.319	0
ADD2	0	0.120277	0.28	0.206	0
ZNF638	0	-0.210454	0.882	0.887	0
LRRTM4	0	0.464383	0.639	0.44	0
CTNNA2	0	0.15328	0.707	0.598	0
IMMT	0	0.131751	0.4	0.305	0
REEP1	0	0.21363	0.314	0.225	0
INPP4A	0	0.102373	0.488	0.419	0
MITD1	0	-0.207614	0.261	0.31	0
AFF3	0	0.437984	0.522	0.393	0
NCK2	0	0.285761	0.341	0.248	0
UXS1	0	0.154629	0.32	0.237	0
SH3RF3	0	0.459302	0.405	0.275	0
TMEM87B	0	0.117539	0.27	0.186	0
DPP10	0	0.216151	0.608	0.466	0
CLASP1	0	-0.179409	0.809	0.81	0
CNTNAP5	0	0.336573	0.446	0.339	0
ANKRD30BL	0	0.411449	0.329	0.214	0
GPR39	0	0.104442	0.131	0.066	0
NCKAP5	0	-0.378386	0.751	0.788	0
TMEM163	0	0.47417	0.347	0.234	0
ZRANB3	0	0.119	0.444	0.35	0
R3HDM1	0	0.165214	0.67	0.589	0
CACNB4	0	0.378489	0.484	0.389	0
CCDC148	0	0.107223	0.281	0.203	0
TANC1	0	-0.44039	0.534	0.628	0
BAZ2B	0	-0.324906	0.816	0.842	0
PLA2R1	0	0.198636	0.252	0.165	0
RBMS1	0	0.228271	0.414	0.305	0
SLC4A10	0	0.289635	0.348	0.253	0
KCNH7	0	0.245037	0.299	0.217	0
COBLL1	0	0.192426	0.143	0.092	0
SCN3A	0	0.11323	0.332	0.257	0
SCN2A	0	0.239964	0.357	0.261	0
CSRNP3	0	0.179435	0.529	0.438	0
SCN9A	0	0.200009	0.301	0.217	0
AC074363.1	0	0.4194	0.411	0.309	0
B3GALT1	0	0.183615	0.211	0.135	0
LRP2	0	-0.429534	0.378	0.445	0
SLC25A12	0	0.300892	0.561	0.456	0
GPR155	0	0.106936	0.402	0.325	0
NFE2L2	0	-0.233637	0.563	0.584	0
OSBPL6	0	0.190304	0.418	0.331	0
TTN	0	0.118123	0.206	0.143	0
ZNF385B	0	0.12716	0.269	0.207	0
PDE1A	0	0.700198	0.513	0.362	0
HIBCH	0	-0.82275	0.698	0.777	0
SLC39A10	0	0.108449	0.442	0.367	0
HECW2	0	0.162956	0.69	0.625	0
SF3B1	0	-0.253972	0.496	0.546	0
HSPD1	0	-0.80774	0.439	0.543	0
HSPE1	0	-0.614729	0.317	0.425	0
HSPE1-MOB4	0	-0.483419	0.029	0.136	0
RFTN2	0	-0.37352	0.506	0.59	0
PLCL1	0	-0.409216	0.815	0.847	0
AC093590.1	0	0.1505	0.156	0.104	0
FTCDNL1	0	0.184237	0.42	0.311	0
C2orf47	0	-0.239063	0.174	0.235	0
CLK1	0	-0.438201	0.446	0.526	0
BMPR2	0	0.195408	0.625	0.528	0
ICA1L	0	0.214537	0.44	0.329	0
RAPH1	0	0.236817	0.445	0.321	0
ADAM23	0	0.241892	0.413	0.329	0
METTL21A	0	-0.238936	0.223	0.266	0
UNC80	0	0.353361	0.416	0.306	0
KANSL1L	0	-0.555432	0.621	0.694	0
AC006994.2	0	-0.227639	0.07	0.133	0
LANCL1	0	0.200326	0.667	0.571	0
CPS1	0	0.176013	0.125	0.08	0
ERBB4	0	0.146983	0.87	0.82	0
SPAG16	0	0.237839	0.491	0.399	0
VWC2L	0	0.223506	0.237	0.162	0
FN1	0	0.208786	0.186	0.126	0
2023-03-04	0	0.172302	0.205	0.117	0
ARPC2	0	0.106339	0.419	0.341	0
SLC11A1	0	0.24394	0.119	0.069	0
DNAJB2	0	-0.433355	0.432	0.55	0
SCG2	0	0.245094	0.294	0.206	0
DOCK10	0	-0.367913	0.835	0.858	0
NYAP2	0	0.475865	0.259	0.134	0
PID1	0	0.534126	0.437	0.31	0
C2orf72	0	0.101334	0.223	0.154	0
EFHD1	0	-0.410771	0.454	0.525	0
INPP5D	0	0.232135	0.175	0.12	0
LRRFIP1	0	0.241766	0.459	0.345	0
HDAC4	0	-0.237429	0.677	0.685	0
BOK	0	-0.40242	0.252	0.356	0
CHL1	0	0.149671	0.464	0.378	0
CNTN6	0	0.268415	0.251	0.159	0
CNTN4	0	0.533897	0.432	0.295	0
AC026188.1	0	0.21298	0.228	0.13	0
SUMF1	0	0.257517	0.642	0.509	0
ITPR1	0	0.154035	0.352	0.28	0
GRM7	0	0.237689	0.434	0.334	0
LMCD1-AS1	0	0.230814	0.652	0.544	0
SRGAP3	0	0.149364	0.693	0.621	0
ATP2B2	0	0.277369	0.42	0.318	0
SLC6A11	0	0.233013	0.175	0.124	0
SLC6A1	0	0.282773	0.562	0.448	0
SLC6A1-AS1	0	0.185876	0.227	0.138	0
IQSEC1	0	0.117951	0.524	0.451	0
MRPS25	0	0.172907	0.368	0.256	0
PLCL2	0	0.184684	0.388	0.286	0
ZNF385D	0	0.302585	0.361	0.238	0
LRRC3B	0	0.209966	0.236	0.156	0
NEK10	0	0.125877	0.259	0.182	0
LINC00693	0	0.130878	0.396	0.32	0
RBMS3	0	0.205201	0.471	0.359	0
TGFBR2	0	0.265468	0.22	0.121	0
OSBPL10	0	0.327333	0.265	0.156	0
FBXL2	0	0.211324	0.399	0.3	0
STAC	0	0.138041	0.132	0.073	0
TRANK1	0	0.149346	0.295	0.218	0
ITGA9	0	0.190731	0.226	0.146	0
MOBP	0	0.305003	0.518	0.471	0
MYRIP	0	0.394082	0.474	0.383	0
ULK4	0	0.18944	0.435	0.32	0
TRAK1	0	0.124591	0.55	0.471	0
RP4-613B23.1	0	0.401979	0.472	0.353	0
SNRK	0	0.125119	0.346	0.267	0
ANO10	0	0.160184	0.534	0.447	0
KIF9-AS1	0	0.294996	0.515	0.403	0
USP4	0	0.142694	0.369	0.275	0
SEMA3B	0	0.24049	0.354	0.296	0
SPCS1	0	0.185796	0.292	0.215	0
TKT	0	-0.281155	0.432	0.481	0
CACNA1D	0	0.124069	0.485	0.39	0
CHDH	0	-0.229176	0.128	0.183	0
IL17RB	0	-0.307609	0.09	0.159	0
CACNA2D3	0	0.321051	0.496	0.38	0
ERC2	0	0.622635	0.575	0.422	0
FAM208A	0	-0.203129	0.432	0.471	0
DNAH12	0	-0.1482	0.109	0.153	0
DENND6A	0	0.106587	0.45	0.363	0
PXK	0	-0.278005	0.723	0.745	0
PTPRG	0	0.449409	0.506	0.355	0
CADPS	0	0.619679	0.551	0.396	0
SYNPR	0	0.212249	0.153	0.087	0
PRICKLE2	0	0.237294	0.459	0.371	0
MAGI1	0	0.24489	0.796	0.712	0
SUCLG2	0	0.104258	0.335	0.261	0
FAM19A1	0	0.130405	0.312	0.234	0
FRMD4B	0	0.167389	0.806	0.728	0
RYBP	0	-0.236295	0.606	0.635	0
ROBO2	0	0.898289	0.677	0.461	0
GBE1	0	0.196578	0.43	0.339	0
CADM2	0	-0.276882	0.963	0.958	0
EPHA3	0	0.143436	0.249	0.177	0
EPHA6	0	0.512174	0.369	0.25	0
CPOX	0	-0.392736	0.408	0.475	0
LINC00882	0	0.143424	0.646	0.549	0
BBX	0	-0.228907	0.731	0.746	0
SIDT1	0	0.12296	0.268	0.198	0
RP11-553L6.5	0	-0.167543	0.141	0.191	0
ZBTB20	0	-0.196768	0.939	0.941	0
GAP43	0	0.287135	0.349	0.235	0
LSAMP	0	0.21634	0.962	0.91	0
STXBP5L	0	0.256929	0.446	0.336	0
DIRC2	0	0.104604	0.296	0.213	0
KALRN	0	0.253457	0.56	0.45	0
KLF15	0	-0.229601	0.147	0.215	0
MGLL	0	0.166701	0.286	0.218	0
EEFSEC	0	0.169571	0.338	0.234	0
ATP2C1	0	-0.378098	0.597	0.628	0
CPNE4	0	0.236765	0.232	0.149	0
TMEM108	0	0.200879	0.409	0.322	0
SRPRB	0	-0.415343	0.285	0.382	0
EPHB1	0	0.255327	0.343	0.265	0
RP11-319G6.1	0	0.125056	0.475	0.384	0
RBP1	0	0.106	0.123	0.079	0
CLSTN2	0	0.688012	0.385	0.262	0
TRPC1	0	0.148354	0.587	0.495	0
PLSCR1	0	0.101446	0.211	0.149	0
P2RY14	0	0.167872	0.13	0.072	0
P2RY12	0	0.125945	0.126	0.086	0
MBNL1	0	-0.247209	0.821	0.835	0
GPR149	0	0.193959	0.178	0.107	0
PLCH1	0	0.244133	0.228	0.133	0
KCNAB1	0	0.386139	0.391	0.258	0
LINC00886	0	0.141493	0.23	0.135	0
IQCJ-SCHIP1	0	0.455676	0.711	0.626	0
NMD3	0	0.196512	0.368	0.266	0
SLC7A14	0	0.17047	0.399	0.316	0
NAALADL2	0	0.438985	0.677	0.483	0
KCNMB2	0	0.287899	0.313	0.239	0
PEX5L	0	-0.396879	0.812	0.826	0
FXR1	0	-0.564418	0.653	0.724	0
SOX2	0	-0.328493	0.261	0.345	0
MCF2L2	0	0.198632	0.538	0.462	0
YEATS2	0	0.166046	0.518	0.416	0
PARL	0	0.1029	0.318	0.233	0
MAP3K13	0	0.144593	0.53	0.455	0
BCL6	0	-0.250307	0.286	0.348	0
LPP	0	0.141315	0.753	0.665	0
IL1RAP	0	0.108733	0.197	0.13	0
FGF12	0	0.753163	0.564	0.38	0
LINC00884	0	0.12705	0.239	0.161	0
BDH1	0	0.198516	0.323	0.212	0
ZNF721	0	0.106017	0.603	0.527	0
GRK4	0	0.111523	0.403	0.325	0
STX18-AS1	0	0.17307	0.429	0.323	0
JAKMIP1	0	0.252523	0.292	0.205	0
TBC1D14	0	0.178876	0.352	0.286	0
ABLIM2	0	0.215079	0.386	0.291	0
QDPR	0	-0.494946	0.677	0.743	0
SLIT2	0	0.27586	0.39	0.274	0
KCNIP4	0	0.510013	0.726	0.541	0
TBC1D19	0	0.121303	0.441	0.367	0
ARAP2	0	-0.307201	0.671	0.759	0
KLHL5	0	0.197531	0.437	0.323	0
SMIM14	0	0.122289	0.509	0.416	0
PDS5A	0	-0.222039	0.648	0.671	0
LIMCH1	0	-0.22952	0.851	0.855	0
GABRA2	0	0.100152	0.222	0.169	0
GABRA4	0	0.137185	0.151	0.09	0
GABRB1	0	0.394393	0.479	0.367	0
SCFD2	0	0.161819	0.601	0.494	0
LNX1	0	0.106522	0.192	0.121	0
KIAA1211	0	0.198929	0.347	0.255	0
EPHA5	0	0.328337	0.302	0.219	0
UBA6-AS1	0	0.192534	0.631	0.569	0
YTHDC1	0	-0.218752	0.493	0.521	0
RUFY3	0	-0.217064	0.783	0.784	0
SLC4A4	0	0.346411	0.218	0.163	0
BMP2K	0	0.198486	0.541	0.461	0
ARHGAP24	0	0.345735	0.503	0.365	0
SPARCL1	0	0.519997	0.446	0.368	0
PPM1K	0	-0.3579	0.524	0.584	0
RP11-10L7.1	0	-0.255346	0.072	0.152	0
GPRIN3	0	0.144876	0.306	0.222	0
SNCA	0	-0.308434	0.496	0.533	0
CCSER1	0	0.373127	0.507	0.374	0
UBE2D3	0	-0.293696	0.704	0.732	0
RP11-10L12.4	0	-0.349196	0.151	0.233	0
NPNT	0	0.128267	0.15	0.087	0
COL25A1	0	0.147536	0.194	0.123	0
LARP7	0	-0.207996	0.295	0.342	0
RP11-650J17.1	0	0.112947	0.226	0.142	0
UGT8	0	-0.27568	0.5	0.57	0
USP53	0	0.235653	0.398	0.282	0
PDE5A	0	0.143458	0.406	0.317	0
RP11-679C8.2	0	0.189978	0.328	0.215	0
TRPC3	0	0.105972	0.116	0.067	0
HSPA4L	0	-0.935497	0.34	0.443	0
SCLT1	0	0.125111	0.5	0.41	0
SLC7A11	0	-0.824785	0.197	0.275	0
MAML3	0	0.202331	0.531	0.442	0
TBC1D9	0	0.210739	0.31	0.209	0
RNF150	0	0.229589	0.426	0.314	0
INPP4B	0	0.701605	0.5	0.338	0
GAB1	0	-0.271129	0.694	0.749	0
DCLK2	0	0.236654	0.506	0.4	0
RNF175	0	0.116659	0.252	0.192	0
ETFDH	0	0.113742	0.438	0.345	0
PPID	0	-0.249276	0.254	0.31	0
FSTL5	0	0.132015	0.394	0.306	0
MFAP3L	0	-0.449844	0.414	0.509	0
GALNTL6	0	1.30159	0.569	0.292	0
GLRA3	0	0.167824	0.205	0.126	0
WDR17	0	0.139344	0.394	0.318	0
STOX2	0	0.120782	0.599	0.523	0
SORBS2	0	0.355636	0.42	0.3	0
SLC6A3	0	0.273328	0.12	0.039	0
SEMA5A	0	0.208694	0.519	0.392	0
CCT5	0	-0.241872	0.303	0.35	0
2023-03-06	0	-0.198688	0.668	0.675	0
DAP	0	0.126392	0.157	0.094	0
FAM105A	0	0.131919	0.138	0.091	0
ANKH	0	-0.248556	0.688	0.704	0
2023-03-11	0	0.144204	0.206	0.132	0
CDH18	0	0.207533	0.41	0.307	0
CDH12	0	0.298883	0.353	0.254	0
TARS	0	-0.195451	0.248	0.294	0
NIPBL	0	-0.212699	0.774	0.781	0
C5orf42	0	0.121772	0.549	0.47	0
LIFR	0	-0.329421	0.602	0.668	0
FYB	0	0.238904	0.145	0.103	0
SEPP1	0	-0.528162	0.476	0.556	0
NNT	0	0.108129	0.443	0.36	0
HCN1	0	0.153859	0.255	0.187	0
EMB	0	0.14929	0.214	0.131	0
PARP8	0	0.11002	0.392	0.308	0
IL6ST	0	-0.253561	0.471	0.526	0
ANKRD55	0	0.114633	0.202	0.14	0
GPBP1	0	-0.49888	0.63	0.693	0
RAB3C	0	0.356299	0.367	0.265	0
PDE4D	0	0.743899	0.863	0.748	0
RGS7BP	0	0.171388	0.252	0.176	0
NLN	0	0.125957	0.356	0.269	0
ERBB2IP	0	-0.518419	0.861	0.885	0
ARHGEF28	0	0.212428	0.26	0.174	0
SV2C	0	0.640426	0.259	0.117	0
HOMER1	0	0.121944	0.274	0.213	0
ZFYVE16	0	0.219033	0.741	0.653	0
MSH3	0	0.10249	0.488	0.399	0
ATG10	0	0.169428	0.435	0.321	0
CTD-2269F5.1	0	0.117777	0.172	0.111	0
TMEM161B-AS1	0	-0.34595	0.702	0.726	0
MEF2C	0	0.211193	0.268	0.206	0
LUCAT1	0	-0.397494	0.064	0.144	0
KIAA0825	0	0.271729	0.443	0.329	0
MCTP1	0	0.281266	0.327	0.235	0
RHOBTB3	0	-0.343713	0.453	0.495	0
ELL2	0	-0.289103	0.612	0.638	0
CTD-2260A17.2	0	0.125939	0.317	0.226	0
PAM	0	0.273593	0.443	0.346	0
EFNA5	0	0.169831	0.366	0.288	0
FBXL17	0	0.15708	0.733	0.656	0
MAN2A1	0	-0.409971	0.778	0.796	0
TMEM232	0	0.118446	0.443	0.363	0
CAMK4	0	0.154668	0.277	0.211	0
MCC	0	0.344344	0.349	0.264	0
DTWD2	0	0.124571	0.272	0.184	0
PRR16	0	0.253892	0.295	0.224	0
MEGF10	0	-0.355127	0.48	0.562	0
FBN2	0	0.100798	0.119	0.075	0
CTC-575N7.1	0	0.226751	0.156	0.064	0
CHSY3	0	0.491642	0.377	0.234	0
ACSL6	0	0.114947	0.365	0.289	0
P4HA2	0	-0.25614	0.118	0.174	0
HSPA4	0	-0.453506	0.413	0.5	0
FSTL4	0	0.253877	0.267	0.186	0
UBE2B	0	-0.315407	0.554	0.579	0
PCBD2	0	0.102821	0.234	0.152	0
SPOCK1	0	-0.337612	0.749	0.794	0
HSPA9	0	-0.311274	0.476	0.514	0
SIL1	0	0.107396	0.593	0.51	0
MATR3	0	-0.348499	0.723	0.755	0
UBE2D2	0	0.122479	0.576	0.493	0
AC005592.2	0	0.140563	0.312	0.229	0
FGF1	0	-0.373344	0.449	0.491	0
ARHGAP26	0	0.404811	0.616	0.482	0
PPP2R2B	0	0.529522	0.925	0.894	0
PPARGC1B	0	0.109059	0.209	0.15	0
CSF1R	0	0.185414	0.129	0.088	0
CD74	0	0.463283	0.247	0.155	0
GRIA1	0	0.512305	0.353	0.222	0
GALNT10	0	0.214783	0.396	0.275	0
SGCD	0	0.590265	0.627	0.528	0
EBF1	0	0.437414	0.243	0.134	0
PWWP2A	0	-0.260472	0.513	0.547	0
GABRB2	0	0.234761	0.289	0.203	0
GABRA1	0	0.100344	0.214	0.162	0
TENM2	0	0.247092	0.523	0.391	0
WWC1	0	0.107631	0.257	0.199	0
DOCK2	0	0.199388	0.246	0.169	0
KCNIP1	0	0.438679	0.375	0.26	0
CREBRF	0	-0.301599	0.458	0.517	0
CPEB4	0	-0.225874	0.724	0.736	0
FAM153B	0	0.107768	0.193	0.137	0
PHYKPL	0	0.165341	0.451	0.342	0
SQSTM1	0	-0.433792	0.554	0.598	0
GMDS	0	0.200848	0.504	0.401	0
GMDS-AS1	0	0.334229	0.608	0.434	0
SERPINB1	0	0.118108	0.161	0.115	0
SERPINB9	0	0.193095	0.318	0.219	0
NQO2	0	0.116033	0.292	0.22	0
RP3-510L9.1	0	0.123691	0.195	0.115	0
NEDD9	0	0.138071	0.151	0.088	0
JARID2	0	0.111955	0.627	0.55	0
RNF144B	0	0.169936	0.198	0.115	0
E2F3	0	0.178232	0.287	0.186	0
CASC15	0	0.124379	0.277	0.213	0
GPLD1	0	0.125683	0.212	0.125	0
KIAA0319	0	0.219425	0.321	0.235	0
FAM65B	0	0.134227	0.254	0.182	0
HIST1H2AC	0	-0.124764	0.314	0.374	0
MOG	0	0.240651	0.496	0.447	0
HLA-A	0	0.194467	0.301	0.242	0
HLA-E	0	0.275599	0.205	0.134	0
HLA-C	0	0.14939	0.208	0.157	0
HSPA1A	0	-1.27508	0.32	0.56	0
HSPA1B	0	-0.718952	0.163	0.368	0
HLA-DRA	0	0.282902	0.133	0.084	0
HLA-DPB1	0	0.137168	0.124	0.08	0
FKBP5	0	-0.418441	0.559	0.64	0
MTCH1	0	-0.230461	0.512	0.539	0
LRFN2	0	0.131164	0.255	0.178	0
TRERF1	0	0.241107	0.347	0.232	0
VEGFA	0	-0.165138	0.085	0.123	0
HSP90AB1	0	-0.709823	0.726	0.776	0
SUPT3H	0	0.165783	0.679	0.592	0
RUNX2	0	0.132277	0.29	0.208	0
CYP39A1	0	-0.272254	0.068	0.137	0
PTCHD4	0	0.166018	0.199	0.129	0
PAQR8	0	-0.503391	0.571	0.64	0
GSTA4	0	0.173876	0.369	0.257	0
LRRC1	0	-0.373987	0.514	0.559	0
HCRTR2	0	0.109968	0.125	0.073	0
HMGCLL1	0	0.199636	0.326	0.225	0
DST	0	-0.427274	0.958	0.96	0
BEND6	0	0.125107	0.315	0.244	0
KHDRBS2	0	0.380967	0.442	0.316	0
PHF3	0	-0.232975	0.642	0.668	0
RP3-525N10.2	0	0.207869	0.345	0.224	0
COL19A1	0	0.170645	0.565	0.463	0
RIMS1	0	0.605088	0.489	0.351	0
COL12A1	0	0.109583	0.11	0.053	0
IBTK	0	0.175819	0.562	0.451	0
EPHA7	0	0.273021	0.283	0.191	0
RP11-436D23.1	0	0.424104	0.479	0.32	0
FAXC	0	0.109415	0.242	0.175	0
PNISR	0	-0.47299	0.706	0.769	0
GRIK2	0	0.52885	0.537	0.387	0
SNX3	0	-0.328402	0.432	0.484	0
ARMC2	0	0.162434	0.342	0.247	0
CDK19	0	-0.347805	0.686	0.717	0
HS3ST5	0	0.16683	0.625	0.558	0
TSPYL4	0	-0.217866	0.248	0.29	0
SLC35F1	0	0.398487	0.469	0.369	0
FAM184A	0	0.155999	0.332	0.245	0
TPD52L1	0	-0.383173	0.182	0.234	0
NCOA7	0	-0.196749	0.737	0.74	0
LAMA2	0	0.384221	0.358	0.262	0
ARHGAP18	0	0.165939	0.253	0.167	0
SAMD3	0	0.121807	0.15	0.103	0
AKAP7	0	0.108567	0.419	0.329	0
ENPP1	0	0.123371	0.144	0.072	0
RPS12	0	0.112014	0.445	0.373	0
RP11-557H15.4	0	0.148165	0.192	0.14	0
AHI1	0	0.281611	0.76	0.69	0
LINC00271	0	0.134199	0.207	0.127	0
MAP7	0	-0.171309	0.84	0.856	0
MAP3K5	0	0.124643	0.449	0.346	0
REPS1	0	0.115604	0.522	0.437	0
AIG1	0	0.211674	0.667	0.56	0
LTV1	0	-0.144078	0.122	0.164	0
PLAGL1	0	0.102505	0.192	0.14	0
GRM1	0	0.232808	0.276	0.205	0
STXBP5-AS1	0	0.133428	0.345	0.269	0
SAMD5	0	0.328483	0.263	0.192	0
RP11-307P5.1	0	0.323474	0.258	0.189	0
SASH1	0	-0.26432	0.732	0.768	0
RGS17	0	0.156903	0.266	0.19	0
IPCEF1	0	0.268899	0.224	0.17	0
TIAM2	0	0.338951	0.634	0.537	0
TCP1	0	-0.252183	0.235	0.296	0
MRPL18	0	-0.288263	0.167	0.22	0
AGPAT4	0	0.272755	0.663	0.557	0
PARK2	0	0.237664	0.849	0.749	0
PACRG	0	0.221067	0.394	0.296	0
PDE10A	0	0.163752	0.384	0.271	0
SMOC2	0	0.175217	0.1	0.051	0
SUN1	0	0.162688	0.457	0.348	0
COX19	0	-0.258097	0.295	0.356	0
ZFAND2A	0	-0.219142	0.115	0.162	0
SDK1	0	0.276411	0.414	0.301	0
MMD2	0	0.154731	0.248	0.179	0
TNRC18	0	0.131967	0.45	0.358	0
CYTH3	0	0.170976	0.301	0.218	0
ICA1	0	0.263933	0.273	0.155	0
NXPH1	0	0.42524	0.327	0.237	0
THSD7A	0	0.180575	0.378	0.289	0
DGKB	0	0.396287	0.419	0.3	0
ISPD	0	0.105534	0.375	0.297	0
HDAC9	0	0.253362	0.651	0.554	0
AC007091.1	0	0.18934	0.132	0.072	0
ITGB8	0	-0.441457	0.465	0.555	0
HNRNPA2B1	0	-0.33357	0.75	0.779	0
JAZF1	0	0.268849	0.736	0.622	0
GARS	0	-0.278652	0.269	0.332	0
AC018647.3	0	0.195762	0.172	0.099	0
ANLN	0	-0.568289	0.443	0.537	0
AOAH	0	0.205714	0.23	0.168	0
ELMO1	0	-0.183508	0.852	0.864	0
ELMO1-AS1	0	0.165698	0.296	0.23	0
AMPH	0	0.276409	0.337	0.243	0
POU6F2	0	0.188314	0.188	0.13	0
CDK13	0	-0.198599	0.739	0.747	0
HECW1	0	0.316838	0.376	0.272	0
PURB	0	-0.162074	0.234	0.283	0
CCM2	0	0.16457	0.402	0.3	0
VWC2	0	0.19968	0.245	0.18	0
DDC	0	0.184262	0.103	0.034	0
GBAS	0	0.140242	0.514	0.409	0
SUMF2	0	0.163965	0.326	0.224	0
TYW1	0	0.11562	0.457	0.361	0
AUTS2	0	0.231571	0.922	0.872	0
WBSCR17	0	0.221017	0.32	0.234	0
MLXIPL	0	0.108644	0.213	0.155	0
GTF2IRD1	0	0.139466	0.489	0.402	0
SRRM3	0	0.305863	0.384	0.269	0
HSPB1	0	-1.14761	0.242	0.466	0
UPK3B	0	0.145253	0.718	0.652	0
GSAP	0	0.131844	0.282	0.198	0
PCLO	0	0.255675	0.518	0.428	0
RUNDC3B	0	0.203808	0.313	0.226	0
CDK14	0	0.368573	0.533	0.439	0
RP11-142A5.1	0	0.142939	0.193	0.105	0
GATAD1	0	0.1817	0.548	0.452	0
AC002429.5	0	0.103819	0.123	0.078	0
PDK4	0	-0.132068	0.302	0.368	0
DYNC1I1	0	0.27759	0.656	0.599	0
SHFM1	0	-0.262971	0.481	0.513	0
NPTX2	0	-0.277421	0.071	0.164	0
AZGP1	0	-0.480607	0.156	0.266	0
ZKSCAN1	0	0.313369	0.723	0.586	0
GATS	0	0.111069	0.662	0.588	0
SPDYE3	0	0.129268	0.192	0.103	0
PLOD3	0	-0.676544	0.282	0.415	0
CLDN15	0	-0.126431	0.07	0.105	0
CUX1	0	0.111391	0.751	0.673	0
PRKRIP1	0	0.152088	0.541	0.433	0
SPDYE2	0	0.177933	0.194	0.088	0
RELN	0	-0.230451	0.13	0.175	0
LHFPL3	0	0.292194	0.467	0.323	0
PRKAR2B	0	0.141518	0.269	0.192	0
FOXP2	0	0.156083	0.333	0.238	0
CTTNBP2	0	-0.262926	0.691	0.698	0
CADPS2	0	0.544355	0.346	0.231	0
RP4-630C24.3	0	-0.453507	0.224	0.303	0
RP5-921G16.1	0	-0.331799	0.516	0.56	0
KLHDC10	0	0.167324	0.479	0.374	0
MKLN1	0	-0.254905	0.866	0.874	0
PLXNA4	0	0.334508	0.367	0.269	0
CLEC2L	0	0.111824	0.216	0.155	0
TMEM178B	0	0.415082	0.58	0.478	0
TPK1	0	0.129435	0.351	0.262	0
CNTNAP2	0	0.321155	0.891	0.798	0
ATP6V0E2	0	0.115799	0.314	0.252	0
GALNT11	0	0.177383	0.421	0.328	0
KMT2C	0	-0.17658	0.828	0.828	0
ACTR3B	0	0.104588	0.272	0.191	0
DNAJB6	0	-0.594822	0.489	0.565	0
PTPRN2	0	0.479977	0.462	0.334	0
ESYT2	0	0.169933	0.522	0.432	0
CSF2RA	0	0.200498	0.127	0.083	0
PRKX	0	-0.286271	0.239	0.316	0
ARHGAP6	0	0.171072	0.329	0.236	0
FRMPD4	0	0.296508	0.389	0.298	0
NHS	0	0.164697	0.304	0.233	0
CNKSR2	0	0.246845	0.364	0.277	0
DMD	0	0.522907	0.808	0.668	0
MID1IP1	0	-0.295951	0.249	0.32	0
RBM3	0	0.124482	0.175	0.101	0
ARHGEF9	0	0.113395	0.442	0.347	0
OGT	0	-0.304832	0.436	0.504	0
ACRC	0	-0.193318	0.144	0.191	0
RPS4X	0	0.199481	0.414	0.348	0
TSIX	0	0.156546	0.184	0.075	0
XIST	0	0.432171	0.802	0.451	0
FTX	0	0.244089	0.911	0.866	0
KIAA2022	0	0.153491	0.274	0.198	0
ATRX	0	-0.159568	0.738	0.734	0
DACH2	0	0.109038	0.143	0.101	0
PCDH11X	0	0.343693	0.274	0.204	0
WBP5	0	-0.216374	0.161	0.224	0
MORF4L2	0	-0.253869	0.465	0.508	0
SLC25A53	0	-0.174362	0.23	0.274	0
IL1RAPL2	0	0.358133	0.219	0.151	0
AMMECR1	0	0.230665	0.3	0.212	0
PAK3	0	0.351277	0.38	0.262	0
DCX	0	0.160127	0.217	0.139	0
HTR2C	0	0.429217	0.262	0.16	0
KLHL13	0	0.141023	0.251	0.194	0
DOCK11	0	0.102942	0.32	0.255	0
2023-09-06	0	0.108379	0.303	0.226	0
LAMP2	0	-0.362116	0.648	0.682	0
GRIA3	0	0.319297	0.474	0.389	0
TENM1	0	0.332205	0.319	0.226	0
RAP2C-AS1	0	0.127057	0.196	0.12	0
HS6ST2	0	0.131177	0.221	0.155	0
FGF13	0	0.132001	0.202	0.13	0
LINC00632	0	0.194378	0.646	0.582	0
MAGEC3	0	0.157357	0.162	0.086	0
AFF2	0	0.238391	0.249	0.176	0
RPL10	0	0.203588	0.453	0.381	0
TAZ	0	0.138929	0.317	0.221	0
ERICH1	0	0.160131	0.353	0.257	0
ERICH1-AS1	0	0.106706	0.159	0.109	0
DLGAP2	0	0.13721	0.207	0.136	0
ARHGEF10	0	-0.385911	0.443	0.505	0
CSMD1	0	0.520124	0.707	0.548	0
TNKS	0	-0.202058	0.774	0.778	0
XKR6	0	0.221758	0.524	0.41	0
FAM66A	0	0.140919	0.212	0.125	0
KIAA1456	0	0.112251	0.254	0.187	0
SGCZ	0	0.341298	0.465	0.344	0
TUSC3	0	0.126066	0.284	0.217	0
MTMR7	0	0.193073	0.516	0.413	0
PSD3	0	0.193145	0.765	0.704	0
CSGALNACT1	0	0.131738	0.365	0.283	0
PPP3CC	0	0.101191	0.469	0.388	0
PEBP4	0	0.119408	0.124	0.065	0
ADAM28	0	0.15319	0.155	0.108	0
DOCK5	0	-0.276905	0.668	0.725	0
BNIP3L	0	-0.299596	0.599	0.63	0
CLU	0	-0.393962	0.755	0.78	0
FBXO16	0	0.148985	0.249	0.168	0
KIF13B	0	-0.297044	0.591	0.618	0
PPP2CB	0	-0.260007	0.43	0.468	0
NRG1	0	0.209786	0.472	0.329	0
UNC5D	0	0.286397	0.307	0.191	0
ASH2L	0	0.107035	0.243	0.167	0
DDHD2	0	0.1325	0.348	0.256	0
FGFR1	0	-0.306976	0.315	0.365	0
ANK1	0	0.380849	0.338	0.233	0
VDAC3	0	0.133913	0.363	0.276	0
HGSNAT	0	0.277939	0.463	0.295	0
SNTG1	0	0.301377	0.474	0.336	0
XKR4	0	0.498707	0.385	0.256	0
TOX	0	0.134123	0.28	0.212	0
NKAIN3	0	0.452666	0.42	0.301	0
RP11-32K4.1	0	0.118966	0.284	0.212	0
ADHFE1	0	0.105122	0.211	0.149	0
PREX2	0	-0.195233	0.505	0.561	0
C8orf34	0	0.144627	0.226	0.17	0
KCNB2	0	0.329	0.285	0.193	0
ZFHX4-AS1	0	0.146229	0.175	0.094	0
PMP2	0	-0.337897	0.223	0.3	0
RALYL	0	0.354263	0.564	0.401	0
CA2	0	-0.302204	0.385	0.434	0
DECR1	0	0.124927	0.401	0.312	0
RUNX1T1	0	0.214536	0.429	0.336	0
SDC2	0	0.129343	0.232	0.165	0
NIPAL2	0	0.114184	0.196	0.128	0
SNX31	0	-0.169425	0.05	0.114	0
KB-1460A1.5	0	-0.13538	0.086	0.14	0
ZNF706	0	-0.259632	0.538	0.582	0
RIMS2	0	0.40885	0.493	0.346	0
OXR1	0	0.255707	0.61	0.501	0
RSPO2	0	0.314125	0.169	0.084	0
SYBU	0	0.16897	0.332	0.256	0
CSMD3	0	0.218733	0.598	0.492	0
UTP23	0	-0.383861	0.33	0.416	0
RAD21	0	-0.221405	0.433	0.468	0
EXT1	0	0.21342	0.525	0.409	0
ZHX2	0	-0.437585	0.58	0.671	0
FBXO32	0	-0.421163	0.37	0.451	0
MTSS1	0	0.210999	0.659	0.556	0
FAM49B	0	0.187169	0.767	0.69	0
KCNQ3	0	0.614991	0.537	0.375	0
NDRG1	0	-0.430821	0.484	0.572	0
ST3GAL1	0	0.109356	0.214	0.15	0
FAM135B	0	0.301582	0.448	0.386	0
TRAPPC9	0	0.146659	0.73	0.639	0
DENND3	0	0.34498	0.25	0.134	0
NRBP2	0	0.106749	0.254	0.18	0
MROH1	0	0.131337	0.261	0.183	0
DOCK8	0	0.210535	0.182	0.126	0
SLC1A1	0	0.100593	0.239	0.17	0
AK3	0	-0.310456	0.416	0.474	0
JAK2	0	0.152288	0.461	0.373	0
MPDZ	0	-0.385511	0.664	0.712	0
NFIB	0	-0.307504	0.464	0.543	0
CCDC171	0	0.105692	0.416	0.338	0
BNC2	0	0.111195	0.281	0.191	0
FOCAD	0	0.303661	0.526	0.421	0
ELAVL2	0	0.489452	0.334	0.219	0
LINGO2	0	0.501675	0.38	0.261	0
DNAJA1	0	-0.704986	0.45	0.565	0
B4GALT1	0	0.122588	0.111	0.07	0
RECK	0	0.160964	0.512	0.404	0
GLIPR2	0	0.111136	0.152	0.105	0
TRMT10B	0	0.102596	0.32	0.239	0
PIP5K1B	0	0.205884	0.324	0.235	0
APBA1	0	0.197214	0.56	0.474	0
MAMDC2	0	0.115709	0.163	0.111	0
TRPM3	0	0.131141	0.585	0.472	0
ALDH1A1	0	0.289463	0.201	0.103	0
OSTF1	0	0.118492	0.346	0.266	0
PRUNE2	0	-0.632922	0.772	0.818	0
PSAT1	0	-0.283034	0.29	0.362	0
TLE4	0	-0.647764	0.664	0.709	0
FRMD3	0	0.147265	0.289	0.229	0
GKAP1	0	-0.269536	0.348	0.399	0
C9orf153	0	-0.314376	0.135	0.227	0
IARS	0	-0.27943	0.413	0.441	0
CENPP	0	0.25309	0.469	0.328	0
WNK2	0	0.129855	0.347	0.273	0
PTPDC1	0	0.135405	0.386	0.295	0
RP11-498P14.5	0	0.116951	0.231	0.162	0
GABBR2	0	0.225051	0.347	0.25	0
TGFBR1	0	0.22721	0.285	0.211	0
GRIN3A	0	0.229704	0.239	0.162	0
FRRS1L	0	0.114037	0.355	0.288	0
SVEP1	0	0.250783	0.333	0.222	0
ZNF483	0	-0.250861	0.529	0.554	0
SUSD1	0	0.227471	0.259	0.147	0
DFNB31	0	-0.416211	0.413	0.491	0
PAPPA	0	0.156329	0.155	0.074	0
ASTN2	0	0.168285	0.781	0.698	0
BRINP1	0	0.147114	0.309	0.229	0
GSN	0	0.316422	0.674	0.61	0
TTLL11	0	0.131056	0.591	0.512	0
GOLGA1	0	0.100147	0.346	0.259	0
SCAI	0	0.158137	0.472	0.381	0
RABEPK	0	0.159728	0.292	0.184	0
LMX1B	0	0.136895	0.122	0.044	0
GARNL3	0	0.15738	0.673	0.587	0
COQ4	0	0.120027	0.272	0.185	0
CERCAM	0	0.386354	0.548	0.474	0
SPTAN1	0	0.11237	0.503	0.414	0
SH3GLB2	0	0.12791	0.311	0.242	0
VAV2	0	0.122123	0.228	0.144	0
NACC2	0	-0.242105	0.288	0.359	0
DPP7	0	0.103163	0.353	0.281	0
EXD3	0	0.134863	0.288	0.194	0
NOXA1	0	0.127156	0.17	0.08	0
CACNA1B	0	0.377369	0.428	0.298	0
RNH1	0	0.115785	0.374	0.31	0
AP006621.5	0	0.100673	0.18	0.117	0
TH	0	0.172329	0.135	0.059	0
CARS	0	-0.301673	0.337	0.383	0
OSBPL5	0	0.100856	0.276	0.205	0
STIM1	0	0.129509	0.349	0.265	0
HBB	0	0.42353	0.1	0.028	0
STK33	0	0.110947	0.383	0.29	0
ST5	0	0.150866	0.325	0.238	0
DENND5A	0	0.119444	0.668	0.588	0
SWAP70	0	0.201795	0.367	0.253	0
MRVI1	0	0.114081	0.179	0.122	0
EIF4G2	0	-0.19878	0.436	0.475	0
USP47	0	-0.249384	0.731	0.742	0
MICAL2	0	0.100241	0.192	0.129	0
SOX6	0	0.114194	0.317	0.223	0
SERGEF	0	0.12529	0.451	0.38	0
HTATIP2	0	-0.32448	0.188	0.269	0
ANO5	0	0.123252	0.292	0.221	0
SVIP	0	-0.316328	0.46	0.52	0
LUZP2	0	0.318646	0.553	0.42	0
BDNF-AS	0	0.10433	0.331	0.251	0
MPPED2	0	0.328693	0.354	0.235	0
SLC1A2	0	0.224641	0.391	0.319	0
LRRC4C	0	0.354211	0.787	0.649	0
HSD17B12	0	0.166964	0.686	0.599	0
CRY2	0	0.117794	0.268	0.182	0
PHF21A	0	-0.220087	0.696	0.704	0
ARHGAP1	0	0.122483	0.373	0.299	0
LRP4	0	-0.296557	0.221	0.282	0
FNBP4	0	0.101607	0.565	0.476	0
FADS1	0	0.135048	0.272	0.207	0
STIP1	0	-0.814515	0.324	0.477	0
GPR137	0	-0.146528	0.145	0.19	0
SF1	0	0.130847	0.61	0.532	0
NEAT1	0	-0.460532	0.964	0.956	0
RELA	0	-0.123225	0.103	0.143	0
BANF1	0	-0.109531	0.1	0.141	0
CCS	0	0.111901	0.28	0.196	0
RBM4	0	0.120037	0.283	0.191	0
C11orf80	0	0.129458	0.311	0.249	0
CARNS1	0	0.394573	0.377	0.261	0
CDK2AP2	0	-0.15673	0.123	0.181	0
NDUFV1	0	0.277481	0.475	0.347	0
CHKA	0	-0.249665	0.646	0.661	0
CPT1A	0	0.108284	0.229	0.162	0
AP000487.6	0	0.107769	0.277	0.196	0
SHANK2	0	0.271155	0.378	0.259	0
FCHSD2	0	0.208166	0.716	0.605	0
FAM168A	0	0.160607	0.705	0.631	0
RAB6A	0	0.134394	0.644	0.557	0
PAAF1	0	0.128076	0.369	0.276	0
PGM2L1	0	0.113076	0.265	0.197	0
RNF169	0	-0.252231	0.414	0.454	0
SLCO2B1	0	0.306682	0.172	0.116	0
SERPINH1	0	-0.301387	0.05	0.11	0
UVRAG	0	0.133665	0.734	0.654	0
RP11-452H21.1	0	0.218653	0.435	0.315	0
TENM4	0	0.12223	0.526	0.437	0
RP11-160H12.2	0	0.277083	0.35	0.237	0
PICALM	0	-0.252009	0.853	0.864	0
ME3	0	0.16435	0.334	0.259	0
GRM5	0	0.401449	0.424	0.313	0
CHORDC1	0	-1.10238	0.399	0.581	0
FAT3	0	0.346071	0.409	0.287	0
CNTN5	0	0.176121	0.379	0.278	0
TRPC6	0	0.170603	0.111	0.046	0
GRIA4	0	-0.302901	0.701	0.706	0
CWF19L2	0	-0.339204	0.445	0.5	0
ARHGAP20	0	0.167291	0.257	0.186	0
CRYAB	0	-0.794165	0.597	0.724	0
PTS	0	0.11117	0.362	0.279	0
NCAM1	0	-0.267908	0.889	0.905	0
DRD2	0	0.146423	0.118	0.052	0
ZBTB16	0	-0.22346	0.627	0.66	0
CADM1	0	-0.154376	0.833	0.841	0
CEP164	0	0.12634	0.385	0.291	0
AP000892.4	0	0.108733	0.186	0.105	0
UBE4A	0	-0.21188	0.428	0.463	0
PHLDB1	0	0.224919	0.515	0.441	0
CCDC84	0	0.107667	0.399	0.307	0
MCAM	0	0.120473	0.151	0.103	0
UBASH3B	0	0.159523	0.301	0.22	0
GRAMD1B	0	0.112033	0.352	0.281	0
PKNOX2	0	0.120074	0.314	0.246	0
FOXRED1	0	0.116369	0.304	0.221	0
OPCML	0	0.23268	0.48	0.336	0
B3GAT1	0	-0.229311	0.397	0.454	0
DIP2C	0	-0.203534	0.86	0.865	0
ADARB2	0	0.530954	0.729	0.625	0
ADARB2-AS1	0	0.10877	0.163	0.095	0
CELF2	0	0.20291	0.596	0.485	0
CAMK1D	0	0.26291	0.483	0.361	0
CCDC3	0	0.123077	0.327	0.257	0
FRMD4A	0	0.604337	0.81	0.623	0
FAM171A1	0	-0.214944	0.654	0.669	0
RSU1	0	0.103417	0.389	0.305	0
ST8SIA6	0	0.367839	0.266	0.156	0
CACNB2	0	0.294097	0.518	0.391	0
PLXDC2	0	0.177584	0.823	0.735	0
BMI1	0	-0.16725	0.115	0.178	0
ARHGAP21	0	-0.271884	0.845	0.871	0
GPR158	0	0.18424	0.466	0.367	0
APBB1IP	0	0.364785	0.18	0.116	0
WAC	0	-0.20905	0.697	0.708	0
SVIL	0	0.101918	0.182	0.127	0
ZEB1	0	0.265377	0.479	0.375	0
NRP1	0	0.128638	0.19	0.132	0
ZNF248	0	0.14609	0.515	0.428	0
RET	0	0.113042	0.146	0.091	0
TMEM72-AS1	0	0.160461	0.24	0.149	0
RASSF4	0	0.160991	0.511	0.427	0
ARHGAP22	0	0.200934	0.628	0.527	0
C10orf128	0	-0.150663	0.123	0.166	0
SGMS1	0	-0.213363	0.779	0.775	0
PRKG1	0	0.681109	0.529	0.367	0
PCDH15	0	0.460794	0.46	0.313	0
FAM13C	0	0.189849	0.689	0.597	0
ANK3	0	0.233576	0.86	0.812	0
ARID5B	0	-0.281099	0.509	0.549	0
ZNF365	0	-0.446701	0.41	0.477	0
JMJD1C	0	0.143893	0.864	0.804	0
LRRTM3	0	0.104412	0.61	0.538	0
HERC4	0	-0.360467	0.729	0.747	0
SRGN	0	0.340951	0.156	0.101	0
HK1	0	0.155227	0.367	0.278	0
PALD1	0	0.285241	0.208	0.144	0
PCBD1	0	-0.146066	0.129	0.173	0
ANAPC16	0	-0.4474	0.604	0.662	0
MICU1	0	0.108745	0.619	0.557	0
P4HA1	0	-0.347581	0.439	0.472	0
CAMK2G	0	0.165602	0.471	0.383	0
VCL	0	0.176041	0.268	0.189	0
ADK	0	0.262413	0.686	0.575	0
KAT6B	0	0.127642	0.582	0.491	0
C10orf11	0	0.444467	0.514	0.356	0
KCNMA1	0	0.152642	0.62	0.526	0
NRG3	0	0.125072	0.747	0.612	0
LDB3	0	0.26913	0.365	0.299	0
FAM35A	0	0.104494	0.358	0.279	0
IFIT3	0	0.100065	0.293	0.23	0
PCGF5	0	-0.222877	0.59	0.613	0
SORBS1	0	-0.585295	0.56	0.577	0
ENTPD1	0	0.192518	0.175	0.118	0
ENTPD1-AS1	0	0.177816	0.633	0.544	0
OPALIN	0	0.512425	0.233	0.123	0
SEC31B	0	0.117873	0.575	0.493	0
GBF1	0	0.178036	0.576	0.483	0
SORCS3	0	0.201828	0.259	0.199	0
ADD3	0	-0.212016	0.659	0.68	0
GFRA1	0	0.341292	0.202	0.11	0
SLC18A2	0	0.474793	0.171	0.056	0
GRK5	0	0.150774	0.315	0.239	0
BAG3	0	-0.92209	0.128	0.294	0
INPP5F	0	-0.326409	0.477	0.507	0
C10orf90	0	-0.246148	0.539	0.608	0
DOCK1	0	-0.248504	0.605	0.657	0
FAM196A	0	0.102574	0.292	0.217	0
MGMT	0	0.156874	0.406	0.302	0
EBF3	0	0.271546	0.147	0.054	0
JAKMIP3	0	-0.443777	0.404	0.474	0
IQSEC3	0	0.116261	0.23	0.168	0
KDM5A	0	-0.281437	0.504	0.531	0
WNK1	0	-0.169722	0.777	0.776	0
ERC1	0	0.125684	0.768	0.714	0
ADIPOR2	0	-0.22399	0.657	0.684	0
CACNA1C	0	0.30071	0.53	0.427	0
FKBP4	0	-0.516827	0.221	0.345	0
CLSTN3	0	0.125889	0.289	0.218	0
SLC2A3	0	0.372155	0.247	0.162	0
A2M	0	0.342054	0.195	0.127	0
ETV6	0	0.229667	0.432	0.355	0
APOLD1	0	-0.263447	0.253	0.323	0
GRIN2B	0	0.370472	0.354	0.251	0
RERG	0	0.192874	0.257	0.18	0
PTPRO	0	0.383345	0.338	0.206	0
PLEKHA5	0	0.345029	0.655	0.538	0
AEBP2	0	0.185837	0.589	0.537	0
RP11-405A12.2	0	0.329839	0.268	0.169	0
RP11-664H17.1	0	0.139289	0.174	0.102	0
SLCO1A2	0	-0.245257	0.447	0.49	0
RASSF8-AS1	0	0.155553	0.253	0.163	0
FAR2	0	0.200104	0.314	0.217	0
BICD1	0	0.248424	0.727	0.635	0
DNM1L	0	0.132477	0.581	0.485	0
SLC2A13	0	0.510714	0.449	0.323	0
PRICKLE1	0	0.187246	0.315	0.229	0
NELL2	0	0.197359	0.296	0.216	0
SLC38A2	0	-0.566038	0.541	0.654	0
PCED1B	0	0.19817	0.245	0.143	0
CCDC65	0	0.1075	0.173	0.097	0
TUBA1A	0	0.418094	0.67	0.578	0
FAIM2	0	-0.378772	0.498	0.555	0
LIMA1	0	0.193583	0.314	0.211	0
DIP2B	0	-0.238097	0.876	0.887	0
METTL7A	0	-0.259669	0.281	0.357	0
LETMD1	0	0.117158	0.268	0.185	0
SLC4A8	0	0.286	0.561	0.434	0
SCN8A	0	0.111964	0.378	0.313	0
MYL6	0	0.177136	0.402	0.342	0
CNPY2	0	0.145618	0.276	0.181	0
RBMS2	0	0.109898	0.176	0.113	0
PTGES3	0	-1.35655	0.602	0.729	0
MARS	0	-0.222156	0.284	0.33	0
FAM19A2	0	0.2825	0.401	0.291	0
RP11-766N7.3	0	0.199033	0.265	0.189	0
GRIP1	0	0.386595	0.414	0.32	0
RP11-123O10.4	0	0.371468	0.345	0.251	0
RAB3IP	0	-0.342087	0.367	0.446	0
CNOT2	0	-0.318369	0.637	0.672	0
KCNMB4	0	-0.279608	0.386	0.445	0
PTPRR	0	0.113272	0.227	0.162	0
RP11-81H3.2	0	0.219426	0.293	0.239	0
NAV3	0	0.286581	0.651	0.538	0
SYT1	0	0.685681	0.609	0.392	0
RP11-390N6.1	0	0.110376	0.115	0.051	0
LIN7A	0	0.150383	0.28	0.214	0
PPFIA2	0	0.485697	0.742	0.611	0
CCDC59	0	-0.276732	0.242	0.303	0
TMTC2	0	-0.305509	0.791	0.829	0
MGAT4C	0	0.313359	0.431	0.326	0
TMCC3	0	0.129563	0.436	0.353	0
VEZT	0	0.136	0.557	0.47	0
SLC25A3	0	0.137177	0.327	0.26	0
ANKS1B	0	0.18759	0.882	0.844	0
GNPTAB	0	0.16742	0.368	0.253	0
CHST11	0	0.405078	0.513	0.392	0
SLC41A2	0	0.131225	0.289	0.221	0
RP11-144F15.1	0	0.126983	0.225	0.146	0
BTBD11	0	0.301634	0.339	0.256	0
SSH1	0	0.105238	0.392	0.319	0
SVOP	0	0.105966	0.188	0.124	0
CUX2	0	0.46763	0.298	0.152	0
SH2B3	0	0.109079	0.165	0.116	0
RPH3A	0	0.235521	0.259	0.172	0
FBXW8	0	0.108706	0.329	0.244	0
KSR2	0	0.303641	0.389	0.284	0
SRRM4	0	0.195248	0.267	0.189	0
CCDC64	0	0.237626	0.291	0.204	0
TMEM120B	0	0.10128	0.282	0.214	0
DENR	0	0.110201	0.38	0.299	0
PITPNM2	0	0.179851	0.28	0.184	0
MPHOSPH9	0	0.148386	0.426	0.328	0
FAM101A	0	0.185346	0.306	0.202	0
UBC	0	-0.304306	0.591	0.635	0
TMEM132B	0	0.405795	0.37	0.26	0
TMEM132D	0	0.151532	0.246	0.187	0
RIMBP2	0	0.330287	0.303	0.197	0
CRYL1	0	0.295744	0.517	0.352	0
ZDHHC20	0	-0.432391	0.679	0.711	0
MIPEP	0	0.113991	0.336	0.258	0
ATP8A2	0	0.337371	0.473	0.341	0
FLT1	0	0.342215	0.102	0.059	0
MTUS2	0	0.207089	0.311	0.223	0
UBL3	0	-0.217786	0.624	0.64	0
HMGB1	0	-0.968714	0.76	0.813	0
HSPH1	0	-1.49516	0.436	0.611	0
N4BP2L2	0	-0.313195	0.871	0.887	0
PDS5B	0	-0.373688	0.619	0.675	0
STARD13	0	-0.340084	0.626	0.672	0
DCLK1	0	0.546728	0.488	0.353	0
SPG20	0	-0.232835	0.617	0.643	0
NHLRC3	0	0.188333	0.395	0.272	0
NAA16	0	-0.369249	0.41	0.472	0
DGKH	0	0.2172	0.298	0.206	0
TPT1	0	-0.3139	0.583	0.628	0
TPT1-AS1	0	0.106876	0.581	0.49	0
SIAH3	0	0.123555	0.142	0.072	0
LRCH1	0	0.194392	0.398	0.302	0
LPAR6	0	0.178363	0.155	0.109	0
DLEU7	0	0.105135	0.169	0.113	0
NEK3	0	0.160855	0.304	0.224	0
SUGT1	0	-0.52833	0.468	0.567	0
PCDH9	0	-0.188148	0.964	0.966	0
KLHL1	0	0.988015	0.429	0.252	0
DACH1	0	0.143104	0.234	0.174	0
KLF12	0	0.171925	0.519	0.415	0
TBC1D4	0	0.152724	0.325	0.25	0
MIR4500HG	0	0.162679	0.142	0.067	0
GPC5	0	0.294575	0.625	0.513	0
GPC6	0	0.519071	0.475	0.343	0
ABCC4	0	0.228707	0.312	0.195	0
DZIP1	0	0.10917	0.324	0.249	0
HS6ST3	0	0.468976	0.442	0.322	0
MBNL2	0	-0.254049	0.845	0.863	0
FARP1	0	0.192369	0.425	0.32	0
UBAC2	0	0.15831	0.53	0.419	0
CLYBL	0	0.150831	0.273	0.185	0
FGF14	0	0.250936	0.52	0.393	0
ARGLU1	0	-0.265361	0.633	0.655	0
FAM155A	0	0.547708	0.698	0.526	0
TNFSF13B	0	-0.132705	0.157	0.201	0
MYO16	0	0.337265	0.257	0.202	0
IRS2	0	-0.373412	0.436	0.513	0
UPF3A	0	0.154106	0.592	0.496	0
OSGEP	0	0.13492	0.254	0.159	0
RNASE1	0	0.443351	0.364	0.273	0
CMTM5	0	0.235255	0.225	0.15	0
PRKD1	0	-0.532381	0.39	0.469	0
ARHGAP5	0	-0.426381	0.643	0.712	0
SNX6	0	0.119226	0.527	0.44	0
TTC6	0	0.425046	0.243	0.13	0
CTD-2058B24.2	0	0.117006	0.262	0.204	0
LINC00639	0	-0.269519	0.388	0.44	0
LRFN5	0	0.235834	0.399	0.302	0
L2HGDH	0	0.103407	0.277	0.202	0
CDKL1	0	-0.469138	0.395	0.493	0
TRIM9	0	0.13952	0.636	0.576	0
GNG2	0	0.170336	0.233	0.159	0
DDHD1	0	0.103937	0.52	0.438	0
KTN1	0	-0.188927	0.693	0.704	0
PRKCH	0	0.119695	0.175	0.122	0
CTD-2277K2.1	0	0.164015	0.233	0.145	0
SYT16	0	0.136519	0.206	0.125	0
ZBTB1	0	-0.307658	0.436	0.504	0
RP11-72M17.1	0	0.198197	0.234	0.131	0
PLEKHH1	0	0.25598	0.614	0.567	0
SLC8A3	0	0.202294	0.291	0.21	0
SIPA1L1	0	0.183676	0.733	0.635	0
RGS6	0	0.430865	0.515	0.386	0
NUMB	0	0.119996	0.552	0.457	0
RPS6KL1	0	0.133749	0.237	0.14	0
JDP2	0	-0.275049	0.236	0.287	0
AHSA1	0	-0.572374	0.268	0.406	0
NRXN3	0	0.364532	0.871	0.79	0
KCNK10	0	0.125419	0.213	0.147	0
SPATA7	0	0.11246	0.379	0.303	0
EML5	0	0.150084	0.352	0.269	0
TTC8	0	0.175657	0.287	0.175	0
FOXN3	0	0.196109	0.627	0.528	0
KCNK13	0	0.15233	0.102	0.06	0
TTC7B	0	0.192919	0.55	0.444	0
UNC79	0	0.332754	0.602	0.47	0
CLMN	0	-0.222696	0.554	0.602	0
PAPOLA	0	-0.55538	0.583	0.682	0
EVL	0	0.163577	0.615	0.519	0
MEG3	0	0.64471	0.651	0.431	0
RP11-123M6.2	0	0.17381	0.162	0.076	0
MEG8	0	0.428069	0.396	0.285	0
AL132709.8	0	0.124793	0.234	0.173	0
HSP90AA1	0	-1.15268	0.891	0.931	0
TECPR2	0	0.118282	0.572	0.492	0
EIF5	0	-0.436405	0.427	0.51	0
PPP1R13B	0	0.162614	0.434	0.341	0
CYFIP1	0	0.237993	0.388	0.282	0
PWRN1	0	0.356426	0.405	0.267	0
SNRPN	0	0.212187	0.718	0.632	0
GABRB3	0	0.365066	0.393	0.289	0
GABRG3	0	0.426867	0.27	0.17	0
FAM189A1	0	0.301178	0.296	0.201	0
RP11-1000B6.3	0	0.125642	0.248	0.157	0
SCG5	0	0.107273	0.406	0.341	0
FMN1	0	0.153452	0.494	0.391	0
RYR3	0	0.133708	0.436	0.321	0
AVEN	0	0.169978	0.329	0.224	0
CHRM5	0	0.248411	0.334	0.194	0
KATNBL1	0	0.110589	0.571	0.483	0
GOLGA8B	0	0.129045	0.21	0.117	0
RP11-323I15.5	0	0.252941	0.343	0.199	0
DPH6	0	0.378753	0.519	0.331	0
DPH6-AS1	0	-0.300084	0.471	0.523	0
MEIS2	0	-0.349736	0.339	0.427	0
RP11-624L4.1	0	0.14333	0.184	0.117	0
RTF1	0	0.15479	0.376	0.291	0
SNAP23	0	-0.45176	0.367	0.448	0
MAP1A	0	-0.515092	0.492	0.518	0
PDIA3	0	0.11664	0.505	0.428	0
FRMD5	0	-0.239986	0.834	0.869	0
B2M	0	0.285899	0.516	0.437	0
SEMA6D	0	0.519795	0.547	0.444	0
ATP8B4	0	0.275008	0.211	0.134	0
GABPB1-AS1	0	0.123167	0.488	0.4	0
GLDN	0	0.228949	0.521	0.445	0
DMXL2	0	0.114913	0.461	0.376	0
SCG3	0	0.1124	0.293	0.225	0
UNC13C	0	0.661709	0.312	0.188	0
ADAM10	0	-0.365318	0.644	0.671	0
RORA	0	0.184226	0.754	0.657	0
RP11-39M21.1	0	0.15026	0.184	0.096	0
VPS13C	0	-0.197684	0.799	0.799	0
HERC1	0	0.102511	0.746	0.682	0
ZNF609	0	0.308447	0.763	0.631	0
MTFMT	0	0.11219	0.251	0.165	0
MAP2K1	0	0.11265	0.399	0.312	0
FEM1B	0	-0.167713	0.247	0.298	0
THSD4	0	0.152074	0.184	0.135	0
CD276	0	0.107037	0.175	0.107	0
ETFA	0	0.102667	0.35	0.265	0
DNAJA4	0	-0.493164	0.242	0.318	0
ARNT2	0	0.169844	0.591	0.494	0
AKAP13	0	0.154934	0.485	0.377	0
NTRK3	0	0.241555	0.468	0.379	0
MFGE8	0	-0.207324	0.134	0.186	0
ABHD2	0	0.152467	0.49	0.408	0
IDH2	0	0.16749	0.31	0.227	0
SV2B	0	0.147524	0.27	0.193	0
SLCO3A1	0	-0.201305	0.766	0.773	0
IGF1R	0	-0.444718	0.707	0.77	0
SYNM	0	-0.153122	0.224	0.272	0
LRRC28	0	0.132537	0.413	0.317	0
MEF2A	0	0.22378	0.723	0.627	0
LRRK1	0	0.17521	0.126	0.081	0
TARSL2	0	-0.332545	0.578	0.614	0
LUC7L	0	0.102068	0.494	0.411	0
RGS11	0	0.116518	0.217	0.142	0
RAB11FIP3	0	0.146354	0.496	0.4	0
PGP	0	0.138603	0.395	0.288	0
RNPS1	0	0.102492	0.402	0.323	0
SRRM2	0	-0.211559	0.647	0.662	0
ROGDI	0	0.157181	0.299	0.224	0
RP11-420N3.2	0	0.364636	0.305	0.234	0
RBFOX1	0	0.278707	0.604	0.491	0
GRIN2A	0	0.331772	0.349	0.223	0
TVP23A	0	0.126321	0.233	0.156	0
SNX29	0	0.152106	0.774	0.683	0
SHISA9	0	0.355741	0.388	0.281	0
U91319.1	0	0.160698	0.231	0.143	0
MKL2	0	0.181976	0.428	0.328	0
PDXDC1	0	0.114855	0.542	0.46	0
SYT17	0	0.107821	0.285	0.212	0
CCP110	0	-0.37206	0.498	0.552	0
GPRC5B	0	-0.391428	0.603	0.671	0
PRKCB	0	0.216838	0.534	0.424	0
HS3ST4	0	0.210923	0.413	0.321	0
IL4R	0	0.196087	0.104	0.055	0
GSG1L	0	0.180773	0.263	0.172	0
NUPR1	0	-0.704511	0.126	0.276	0
SULT1A1	0	0.128901	0.239	0.154	0
NFATC2IP	0	0.110628	0.313	0.222	0
FUS	0	0.119279	0.643	0.557	0
ITFG1	0	0.171662	0.768	0.672	0
PHKB	0	0.124511	0.644	0.566	0
ZNF423	0	0.101237	0.239	0.172	0
PAPD5	0	-0.294174	0.347	0.384	0
MT3	0	-0.675469	0.664	0.768	0
MT2A	0	-0.37264	0.425	0.5	0
MT1F	0	-0.163942	0.058	0.1	0
MT1G	0	-0.27601	0.055	0.114	0
NUP93	0	0.190558	0.366	0.266	0
PLLP	0	0.31457	0.382	0.324	0
CDH8	0	0.382427	0.517	0.446	0
RP11-368L12.1	0	0.216536	0.154	0.1	0
CDH11	0	0.272427	0.481	0.374	0
CES4A	0	0.138618	0.264	0.177	0
RANBP10	0	0.131754	0.291	0.196	0
SLC7A6	0	0.152485	0.299	0.201	0
PRMT7	0	0.111627	0.298	0.211	0
NFAT5	0	-0.261134	0.716	0.722	0
CTD-2033A16.3	0	-0.120994	0.072	0.106	0
ZNF821	0	0.122552	0.28	0.199	0
AC004158.3	0	0.120136	0.2	0.145	0
ZFHX3	0	0.321196	0.527	0.392	0
ADAMTS18	0	-0.362629	0.124	0.206	0
VAT1L	0	0.155086	0.281	0.21	0
CMIP	0	0.177355	0.613	0.532	0
CDH13	0	0.274008	0.439	0.346	0
RP11-298D21.1	0	-0.4496	0.339	0.445	0
COTL1	0	0.111064	0.229	0.175	0
SPG7	0	0.16726	0.504	0.395	0
VPS9D1	0	0.124667	0.347	0.263	0
GAS8	0	0.109298	0.211	0.129	0
ABR	0	0.172504	0.535	0.426	0
RAP1GAP2	0	0.290176	0.368	0.253	0
SPNS2	0	0.105792	0.376	0.309	0
POLR2A	0	0.110931	0.311	0.233	0
MYH10	0	0.14908	0.375	0.294	0
NTN1	0	0.459518	0.272	0.133	0
SHISA6	0	0.226997	0.314	0.233	0
MAP2K4	0	-0.433151	0.677	0.705	0
ARHGAP44	0	0.198513	0.391	0.302	0
PIGL	0	0.25299	0.409	0.258	0
SREBF1	0	0.1503	0.363	0.257	0
ALDH3A2	0	-0.232599	0.279	0.321	0
ULK2	0	0.1159	0.498	0.408	0
WSB1	0	0.142782	0.798	0.69	0
FAM222B	0	0.128759	0.559	0.482	0
NUFIP2	0	-0.377801	0.588	0.647	0
SSH2	0	0.283418	0.885	0.805	0
RP11-82O19.1	0	0.22074	0.256	0.125	0
CRLF3	0	0.157794	0.492	0.387	0
ASIC2	0	0.597576	0.336	0.204	0
ACACA	0	0.105334	0.719	0.654	0
MAPT	0	-0.232594	0.822	0.824	0
ARL17B	0	0.199545	0.307	0.227	0
ZNF652	0	-0.332077	0.642	0.657	0
RP11-81K2.1	0	-0.157547	0.073	0.119	0
ANKFN1	0	0.124727	0.227	0.174	0
SCPEP1	0	0.183918	0.326	0.201	0
CUEDC1	0	0.232288	0.574	0.458	0
GDPD1	0	0.126439	0.368	0.286	0
VMP1	0	0.136872	0.648	0.554	0
PITPNC1	0	0.207773	0.534	0.447	0
ARSG	0	0.175054	0.252	0.147	0
ABCA8	0	-0.462568	0.417	0.49	0
ABCA10	0	0.226715	0.283	0.19	0
ABCA5	0	0.214239	0.52	0.437	0
KCNJ2	0	-0.175549	0.214	0.268	0
SLC39A11	0	-0.336628	0.713	0.725	0
HID1	0	0.110304	0.273	0.21	0
GRB2	0	0.199752	0.489	0.396	0
MYO15B	0	0.172229	0.259	0.172	0
H3F3B	0	0.289764	0.5	0.439	0
EXOC7	0	0.117807	0.369	0.28	0
UBALD2	0	-0.124867	0.125	0.168	0
JMJD6	0	-0.175872	0.13	0.185	0
TMEM235	0	0.249134	0.266	0.183	0
DNAH17	0	0.194853	0.233	0.169	0
RNF213	0	0.140432	0.449	0.36	0
CTD-2047H16.4	0	0.129283	0.314	0.233	0
RP11-1055B8.3	0	0.330938	0.32	0.236	0
ACTG1	0	0.220307	0.531	0.472	0
NPLOC4	0	0.116126	0.471	0.385	0
CCDC57	0	0.10499	0.331	0.253	0
FN3K	0	0.171467	0.31	0.195	0
COLEC12	0	0.260574	0.147	0.102	0
ENOSF1	0	0.362099	0.52	0.356	0
DLGAP1	0	0.466377	0.567	0.453	0
EPB41L3	0	0.165329	0.6	0.507	0
PTPRM	0	0.242552	0.59	0.502	0
ANKRD12	0	-0.270018	0.548	0.59	0
APCDD1	0	0.105323	0.187	0.131	0
PIEZO2	0	-0.374382	0.378	0.441	0
MPPE1	0	0.126956	0.29	0.195	0
AFG3L2	0	0.117723	0.352	0.267	0
LDLRAD4	0	0.442311	0.812	0.675	0
GREB1L	0	0.162306	0.524	0.427	0
ABHD3	0	-0.745709	0.378	0.444	0
MIB1	0	-0.642962	0.564	0.649	0
TMEM241	0	0.132472	0.298	0.213	0
ANKRD29	0	0.182144	0.228	0.141	0
LAMA3	0	0.168572	0.144	0.072	0
TTC39C	0	0.119667	0.235	0.162	0
OSBPL1A	0	-0.437421	0.777	0.811	0
TTR	0	-0.303155	0.072	0.119	0
B4GALT6	0	0.198632	0.269	0.185	0
NOL4	0	0.199448	0.363	0.28	0
ZNF24	0	-0.264983	0.328	0.397	0
FHOD3	0	0.13611	0.352	0.27	0
CELF4	0	0.293981	0.377	0.261	0
LINC00907	0	0.119384	0.159	0.092	0
SETBP1	0	0.208825	0.477	0.391	0
RNF165	0	0.143492	0.193	0.104	0
ZBTB7C	0	0.111914	0.229	0.177	0
RP11-267C16.1	0	0.125315	0.319	0.245	0
DCC	0	0.817653	0.58	0.369	0
RAB27B	0	0.155188	0.251	0.175	0
TCF4	0	-0.177039	0.762	0.795	0
NEDD4L	0	0.108889	0.583	0.515	0
CDH20	0	-0.290931	0.654	0.724	0
ZCCHC2	0	-0.316148	0.398	0.451	0
BCL2	0	-0.316763	0.567	0.604	0
CDH19	0	-0.342685	0.284	0.359	0
CCDC102B	0	0.109366	0.284	0.213	0
DOK6	0	0.394735	0.396	0.273	0
CNDP1	0	-0.302734	0.453	0.52	0
TSHZ1	0	-0.273914	0.263	0.315	0
PTPRA	0	0.147608	0.737	0.649	0
C20orf194	0	0.210085	0.759	0.663	0
ATRN	0	0.102215	0.538	0.456	0
PRNP	0	-0.387549	0.5	0.566	0
RASSF2	0	-0.233003	0.327	0.379	0
GPCPD1	0	0.132142	0.303	0.217	0
CHGB	0	0.148612	0.217	0.154	0
TMX4	0	0.122425	0.347	0.268	0
PLCB1	0	0.273911	0.56	0.446	0
PLCB4	0	0.295412	0.402	0.313	0
PAK7	0	0.202091	0.3	0.214	0
SNAP25-AS1	0	0.227837	0.249	0.168	0
TASP1	0	0.105369	0.386	0.3	0
MACROD2	0	0.43989	0.7	0.579	0
PCSK2	0	0.237254	0.279	0.205	0
DTD1	0	0.19394	0.425	0.306	0
SLC24A3	0	0.32782	0.316	0.209	0
CST3	0	0.176894	0.437	0.361	0
MAP1LC3A	0	0.1654	0.352	0.282	0
GGT7	0	0.134452	0.441	0.35	0
MMP24	0	0.111689	0.311	0.235	0
LINC00657	0	-0.203425	0.398	0.432	0
DLGAP4	0	0.175585	0.398	0.304	0
PTPRT	0	0.241615	0.28	0.221	0
TOX2	0	0.196249	0.265	0.173	0
TP53TG5	0	0.190223	0.312	0.229	0
SLC13A3	0	0.170659	0.498	0.396	0
NCOA3	0	0.102994	0.449	0.367	0
PREX1	0	-0.193648	0.588	0.624	0
ARFGEF2	0	0.112361	0.506	0.421	0
KCNB1	0	0.153635	0.277	0.195	0
PTPN1	0	0.105388	0.385	0.301	0
BCAS1	0	-0.272649	0.49	0.554	0
PMEPA1	0	0.121181	0.265	0.202	0
COL9A3	0	0.127011	0.154	0.104	0
SHC2	0	0.1041	0.241	0.169	0
CIRBP	0	0.469259	0.605	0.404	0
APC2	0	0.102932	0.373	0.299	0
MKNK2	0	-0.321519	0.116	0.213	0
ZFR2	0	0.170128	0.265	0.178	0
ATCAY	0	0.164848	0.298	0.212	0
ZBTB7A	0	-0.213137	0.422	0.45	0
ANGPTL4	0	0.258389	0.142	0.095	0
2023-03-02	0	0.14541	0.283	0.2	0
MYO1F	0	0.112133	0.199	0.146	0
PIN1	0	0.107324	0.335	0.27	0
ELAVL3	0	-0.232002	0.623	0.634	0
ZNF44	0	0.107302	0.388	0.296	0
CACNA1A	0	0.382917	0.534	0.392	0
GIPC1	0	0.217455	0.455	0.327	0
DNAJB1	0	-0.9834	0.25	0.432	0
OR7A5	0	-0.350258	0.079	0.177	0
CTD-3131K8.2	0	-0.351204	0.289	0.345	0
C19orf60	0	0.13996	0.238	0.162	0
ZNF98	0	0.110469	0.151	0.093	0
GPI	0	0.144606	0.629	0.563	0
SPINT2	0	0.171448	0.337	0.256	0
PPP1R14A	0	0.395256	0.458	0.348	0
RYR1	0	0.114837	0.288	0.218	0
SPTBN4	0	0.167843	0.474	0.369	0
CTC-490E21.12	0	0.213059	0.372	0.251	0
LIPE-AS1	0	0.106285	0.352	0.27	0
FTL	0	-0.467458	0.757	0.804	0
RUVBL2	0	-0.194012	0.14	0.182	0
PTOV1	0	-0.31554	0.38	0.454	0
LRRC4B	0	0.133982	0.433	0.343	0
ZNF83	0	-0.35622	0.493	0.512	0
ZNF160	0	-0.19172	0.277	0.321	0
ZSCAN5A	0	0.101412	0.334	0.256	0
CTC-444N24.11	0	-0.206972	0.305	0.36	0
ZNF814	0	0.111888	0.338	0.246	0
RPS4Y1	0	-0.184743	0.039	0.132	0
USP9Y	0	-0.470307	0.055	0.231	0
DDX3Y	0	-0.380139	0.027	0.189	0
UTY	0	-0.888748	0.102	0.392	0
NLGN4Y	0	-0.6506	0.087	0.31	0
TTTY14	0	-0.914977	0.091	0.29	0
KDM5D	0	-0.22703	0.041	0.153	0
PRODH	0	0.156855	0.144	0.094	0
CLTCL1	0	0.252618	0.334	0.2	0
KIAA1671	0	0.104338	0.311	0.23	0
ADRBK2	0	0.14408	0.47	0.363	0
MIAT	0	0.276499	0.364	0.263	0
TTC28	0	0.130237	0.685	0.597	0
AP1B1	0	0.138007	0.366	0.287	0
SYN3	0	0.21481	0.378	0.279	0
TIMP3	0	0.334139	0.265	0.181	0
LARGE	0	0.172184	0.662	0.589	0
RBFOX2	0	0.233187	0.652	0.549	0
CACNG2	0	0.149905	0.279	0.205	0
POLR2F	0	0.616773	0.655	0.555	0
DDX17	0	-0.273182	0.869	0.879	0
SUN2	0	-0.267157	0.512	0.559	0
ATF4	0	-0.256673	0.193	0.278	0
MKL1	0	0.102029	0.609	0.525	0
ST13	0	-0.483573	0.515	0.584	0
RANGAP1	0	-0.411028	0.389	0.468	0
TOB2	0	-0.246413	0.346	0.397	0
SREBF2	0	0.136518	0.626	0.536	0
PACSIN2	0	0.171754	0.429	0.336	0
EFCAB6	0	0.152927	0.262	0.169	0
FAM118A	0	-0.154284	0.151	0.202	0
TBC1D22A	0	0.124308	0.697	0.612	0
FAM19A5	0	-0.320512	0.531	0.576	0
PIM3	0	-0.193781	0.16	0.208	0
PPP6R2	0	0.21345	0.643	0.533	0
AF127936.7	0	-0.100708	0.069	0.106	0
CXADR	0	0.105958	0.364	0.289	0
NCAM2	0	-0.189165	0.882	0.899	0
APP	0	-0.161135	0.88	0.878	0
BACH1	0	0.175029	0.439	0.363	0
GRIK1	0	0.270197	0.37	0.27	0
SOD1	0	-0.356304	0.508	0.557	0
HUNK	0	-0.308332	0.075	0.114	0
IFNGR2	0	0.122896	0.371	0.29	0
MRPS6	0	-0.192691	0.106	0.166	0
DOPEY2	0	0.123846	0.258	0.196	0
HLCS	0	0.162867	0.522	0.433	0
KCNJ6	0	1.06566	0.405	0.239	0
ETS2	0	0.242122	0.17	0.113	0
HMGN1	0	0.122979	0.343	0.261	0
SH3BGR	0	-0.483407	0.135	0.203	0
DSCAM	0	0.155249	0.684	0.518	0
BACE2	0	-0.488889	0.17	0.265	0
CBS	0	-0.250292	0.153	0.241	0
TRPM2	0	0.188126	0.307	0.218	0
PCBP3	0	0.134477	0.308	0.224	0
MT-ND1	0	-0.324541	0.853	0.831	0
MT-ND2	0	-0.552959	0.843	0.862	0
MT-ATP6	0	-0.399719	0.956	0.944	0
MT-ND3	0	-0.675094	0.952	0.946	0
MT-ND4L	0	-0.292902	0.604	0.6	0
MT-ND4	0	-0.521146	0.954	0.943	0
MT-ND6	0	0.220077	0.207	0.124	0
MT-CYB	0	-0.425554	0.949	0.924	0
AL592183.1	0	0.136156	0.523	0.411	0
AC004158.2	0	0.170416	0.244	0.156	0
AC007092.1	0	0.144229	0.352	0.263	0
AC016683.6	0	-0.112003	0.065	0.117	0
AC018730.1	0	-0.298217	0.41	0.455	0
AC079354.1	0	0.133653	0.107	0.045	0
AC079610.1	0	-0.325342	0.292	0.349	0
AC092594.1	0	0.154155	0.215	0.127	0
AC139100.2	0	-0.436643	0.13	0.223	0
AL132709.5	0	0.233405	0.312	0.23	0
AL163953.3	0	0.10122	0.267	0.193	0
C15orf26	0	-0.544155	0.161	0.282	0
C15orf27	0	0.160495	0.217	0.125	0
C18orf56	0	0.14549	0.125	0.072	0
C1orf63	0	0.241215	0.691	0.579	0
C2orf43	0	0.10396	0.335	0.247	0
C4orf29	0	0.195922	0.477	0.363	0
C7orf10	0	0.101699	0.29	0.206	0
CTC-228N24.3	0	0.170437	0.581	0.462	0
CTD-2303H24.2	0	-0.121764	0.096	0.152	0
CTD-2555K7.2	0	-0.227133	0.224	0.283	0
DISC1FP1	0	-0.353784	0.091	0.158	0
GPR98	0	0.265432	0.283	0.212	0
KIAA0247	0	0.163954	0.352	0.265	0
KIAA1199	0	0.372675	0.144	0.1	0
LINC00883	0	-0.39654	0.559	0.607	0
LINC00966	0	0.132095	0.215	0.158	0
LOH12CR1	0	0.132667	0.437	0.344	0
LPHN2	0	0.251014	0.333	0.244	0
LPPR4	0	0.178378	0.256	0.171	0
MIR219-2	0	0.393615	0.349	0.242	0
MIR29B1	0	-0.235532	0.555	0.6	0
MIR4435-1HG	0	0.164995	0.209	0.153	0
MKLN1-AS1	0	-0.350348	0.898	0.92	0
MT-RNR1	0	-0.58042	0.866	0.877	0
MT-RNR2	0	-0.221272	0.99	0.983	0
MT-TV	0	-0.288893	0.098	0.184	0
PCDP1	0	0.111858	0.204	0.133	0
PHF15	0	-0.234642	0.316	0.366	0
PLK1S1	0	-0.353689	0.596	0.651	0
PPAP2A	0	0.101093	0.619	0.54	0
PTCHD3P1	0	0.156616	0.491	0.408	0
RMST	0	0.363216	0.341	0.246	0
RN7SK	0	-0.649745	0.34	0.44	0
RP1-102H19.8	0	0.109965	0.235	0.153	0
RP11-1129I3.1	0	-0.295819	0.089	0.176	0
RP11-119F19.2	0	0.207383	0.457	0.334	0
RP11-145O15.3	0	-0.217693	0.176	0.223	0
RP11-147N17.1	0	0.102256	0.102	0.066	0
RP11-17L5.4	0	0.144309	0.222	0.157	0
RP11-182I10.3	0	0.15101	0.2	0.109	0
RP11-192P3.5	0	0.109627	0.125	0.063	0
RP11-288G11.3	0	-0.279432	0.213	0.273	0
RP11-318M2.2	0	-0.238441	0.148	0.193	0
RP11-31F15.1	0	0.158298	0.436	0.328	0
RP11-357C3.3	0	0.148944	0.525	0.446	0
RP11-385J1.2	0	0.159289	0.274	0.187	0
RP11-3L8.3	0	0.240686	0.194	0.111	0
RP11-509J21.1	0	0.101595	0.396	0.292	0
RP11-611E13.2	0	0.294888	0.543	0.413	0
RP11-68I3.2	0	0.123658	0.294	0.204	0
RP11-761E20.1	0	0.282551	0.612	0.495	0
RP11-807H7.1	0	0.150336	0.168	0.087	0
RP11-909M7.3	0	0.217531	0.277	0.206	0
RP11-93O7.5	0	0.174726	0.201	0.145	0
RP4-769N13.6	0	-0.24607	0.334	0.37	0
RP5-1043L13.1	0	0.211503	0.288	0.207	0
SETD5-AS1	0	-0.357983	0.48	0.515	0
SNHG14	0	0.292315	0.895	0.861	0
SNX29P2	0	0.153664	0.284	0.189	0
SOGA2	0	0.146253	0.302	0.241	0
SOX2-OT	0	-0.212117	0.784	0.792	0
C17orf67	6.76e-308	-0.167415	0.14	0.18	2.61e-303
EIF4A2	4.93e-307	-0.204328	0.396	0.43	1.9e-302
CTD-2049O4.1	2.4e-304	-0.225316	0.306	0.353	9.27e-300
MARCKSL1	5.39e-304	0.340915	0.405	0.359	2.08e-299
ATP5G1	7.13e-304	0.100092	0.273	0.219	2.75e-299
GNAO1	1.22e-303	-0.185334	0.775	0.783	4.72e-299
KCNC2	1.64e-302	0.222887	0.253	0.202	6.35e-298
SMAD1	4.09e-302	-0.39107	0.292	0.323	1.58e-297
PRMT2	6.85e-302	-0.192115	0.607	0.626	2.64e-297
SMARCA2	1.13e-301	-0.219864	0.635	0.639	4.35e-297
RAPGEF4	1.13e-300	0.141394	0.46	0.401	4.37e-296
DLG2	3.67e-300	0.127397	0.959	0.94	1.41e-295
RNF130	1.25e-299	-0.16783	0.844	0.833	4.83e-295
SALL1	4.75e-298	-0.139764	0.151	0.196	1.83e-293
SLC25A48	5.68e-298	-0.105944	0.074	0.109	2.19e-293
NDST3	2.14e-297	0.20201	0.186	0.143	8.25e-293
LPCAT2	2.17e-297	0.144853	0.314	0.257	8.37e-293
AXL	3.31e-297	0.116611	0.141	0.101	1.28e-292
C1QA	2.27e-296	0.159495	0.1	0.066	8.77e-292
GPM6B	2.06e-295	-0.137768	0.749	0.788	7.97e-291
ANKRD17	3.91e-295	-0.157874	0.791	0.788	1.51e-290
TPM4	2.23e-294	0.124472	0.342	0.285	8.62e-290
LYN	3.68e-294	0.196356	0.139	0.099	1.42e-289
AGAP3	5.68e-294	-0.209336	0.409	0.434	2.19e-289
CALM1	6.47e-294	-0.345707	0.783	0.764	2.5e-289
CYBA	1.21e-293	0.123641	0.132	0.093	4.65e-289
ANKRD11	4.92e-293	-0.197908	0.715	0.71	1.9e-288
RP11-143J12.2	7.3e-293	-0.153009	0.091	0.126	2.82e-288
ADAP2	1.69e-292	0.121103	0.168	0.125	6.53e-288
RNF149	1.42e-291	0.102184	0.501	0.431	5.49e-287
HBP1	1.5e-291	-0.219892	0.408	0.44	5.79e-287
SLC7A1	2.36e-291	-0.159339	0.229	0.27	9.12e-287
LIMD1	1.43e-290	-0.140801	0.147	0.19	5.51e-286
C2orf69	4.97e-290	-0.164205	0.202	0.244	1.92e-285
CBFB	6.06e-290	-0.209878	0.446	0.486	2.34e-285
AGBL1	4.54e-289	0.105933	0.142	0.102	1.75e-284
TMCC2	6.02e-289	-0.192609	0.355	0.398	2.32e-284
IWS1	7.41e-289	-0.215602	0.526	0.548	2.86e-284
FMO5	2.37e-288	-0.25008	0.158	0.194	9.16e-284
FMNL2	3.75e-288	-0.147684	0.913	0.922	1.45e-283
DOCK9	6.29e-288	-0.188635	0.744	0.747	2.43e-283
SNRNP48	6.56e-288	-0.15517	0.223	0.264	2.53e-283
COL4A2	8.16e-288	0.124741	0.121	0.084	3.15e-283
RCAN2	1.62e-287	0.14418	0.676	0.619	6.27e-283
NDUFAF6	2.11e-287	-0.265531	0.491	0.513	8.13e-283
VPS28	5.07e-287	0.104457	0.3	0.246	1.96e-282
ZFAND5	1.47e-286	-0.166961	0.389	0.426	5.68e-282
TMEM140	1.67e-286	-0.150526	0.128	0.167	6.45e-282
KIAA1598	3.21e-286	-0.229119	0.834	0.828	1.24e-281
HLA-B	3.59e-285	0.154191	0.196	0.151	1.39e-280
CLDND1	2.77e-284	-0.178518	0.54	0.577	1.07e-279
TBC1D2B	3.73e-284	0.107132	0.273	0.22	1.44e-279
ZBTB37	1.14e-283	-0.184542	0.288	0.33	4.42e-279
PTPRK	3.94e-283	-0.173981	0.721	0.763	1.52e-278
ZNF761	4.88e-283	-0.142021	0.173	0.214	1.88e-278
TAGLN	5.59e-282	0.283674	0.103	0.07	2.16e-277
CHCHD2	7.15e-281	0.114206	0.378	0.322	2.76e-276
ITM2B	1.46e-280	0.16807	0.724	0.665	5.65e-276
PI4K2B	2.14e-280	-0.262436	0.419	0.447	8.27e-276
ATG4B	3.52e-280	-0.212318	0.405	0.434	1.36e-275
PMPCB	5.63e-280	-0.175061	0.317	0.358	2.17e-275
ST18	7.73e-279	-0.147847	0.622	0.683	2.98e-274
QKI	9.99e-279	-0.11568	0.893	0.917	3.85e-274
TMEM206	1.26e-278	0.104486	0.291	0.239	4.87e-274
CD22	2.29e-278	-0.189468	0.367	0.417	8.83e-274
CYP27A1	4.77e-278	-0.228725	0.367	0.411	1.84e-273
AC011997.1	1.72e-277	-0.16105	0.173	0.213	6.63e-273
DIAPH2	2.24e-276	0.139762	0.434	0.368	8.64e-272
HLA-DRB1	1.11e-275	0.239483	0.12	0.085	4.28e-271
KNOP1	1.58e-275	-0.229494	0.322	0.366	6.08e-271
RAB39A	2.27e-275	-0.177138	0.116	0.153	8.76e-271
PDGFRB	2.33e-275	0.287858	0.104	0.071	9e-271
BLNK	1.57e-274	0.196041	0.11	0.076	6.06e-270
AMER2	3.68e-274	-0.167504	0.519	0.563	1.42e-269
2023-09-04	4.02e-274	0.220139	0.46	0.411	1.55e-269
GNAI2	1.41e-272	0.109281	0.45	0.39	5.45e-268
PTPN13	2.46e-272	-0.329915	0.496	0.518	9.5e-268
KMT2E	6.92e-272	-0.17599	0.77	0.768	2.67e-267
CNTN2	2.04e-271	-0.201564	0.554	0.589	7.89e-267
HNRNPH3	5.2e-271	-0.185123	0.442	0.473	2.01e-266
NOP56	1.72e-270	-0.174194	0.228	0.27	6.65e-266
NECAB1	2.1e-270	0.150731	0.484	0.421	8.09e-266
PSMD8	2.73e-269	0.10195	0.291	0.241	1.05e-264
APLP1	3.34e-269	-0.169005	0.571	0.612	1.29e-264
CHRM3	5.83e-269	0.266728	0.25	0.201	2.25e-264
CLIC4	1.79e-268	-0.159346	0.425	0.475	6.92e-264
NPAS3	2.25e-268	-0.105084	0.904	0.911	8.69e-264
RP1-34H18.1	2.9e-268	0.148229	0.326	0.274	1.12e-263
HLA-DPA1	4.56e-268	0.150612	0.105	0.072	1.76e-263
DSTN	6.74e-268	0.137203	0.522	0.454	2.6e-263
SMOC1	1.01e-267	-0.213999	0.279	0.324	3.88e-263
RANBP2	3.31e-267	-0.168715	0.453	0.479	1.28e-262
TNS3	6.19e-266	0.186088	0.252	0.205	2.39e-261
PCM1	1.58e-265	-0.169699	0.734	0.731	6.08e-261
RCC1	1.63e-265	-0.106801	0.087	0.12	6.28e-261
FLI1	2.44e-265	0.15673	0.135	0.098	9.41e-261
ELF2	7.4e-265	-0.19621	0.724	0.725	2.86e-260
LRRC63	1.33e-264	-0.216444	0.299	0.344	5.14e-260
ALPK1	6.91e-264	0.13898	0.122	0.087	2.67e-259
WDFY3	8.57e-264	-0.164568	0.835	0.825	3.31e-259
LRRN1	1.23e-262	-0.194644	0.205	0.248	4.74e-258
MGA	1.82e-262	-0.200796	0.501	0.524	7.02e-258
LY86	2.21e-261	0.165931	0.106	0.073	8.52e-257
SOX10	3.56e-261	-0.18521	0.312	0.356	1.37e-256
MALAT1	9.72e-261	0.115875	1	1	3.75e-256
S100B	1.14e-260	0.237685	0.555	0.496	4.39e-256
METRN	2.19e-260	0.107539	0.344	0.291	8.45e-256
GAB2	1.33e-259	0.109695	0.797	0.744	5.13e-255
TSHZ2	5.47e-259	0.176706	0.301	0.244	2.11e-254
ENDOD1	4.38e-258	0.118825	0.529	0.466	1.69e-253
CASC7	6.27e-258	-0.159886	0.238	0.28	2.42e-253
PDE7B	7.67e-258	0.162734	0.303	0.25	2.96e-253
BID	8.67e-258	-0.170086	0.11	0.145	3.35e-253
LRRC58	5.33e-257	-0.168199	0.279	0.318	2.06e-252
ZNF358	9.75e-257	-0.117811	0.128	0.167	3.76e-252
C1QC	1.08e-256	0.230588	0.101	0.069	4.18e-252
PPP1R16B	2.18e-255	0.116639	0.516	0.45	8.42e-251
PIP4K2A	2.78e-255	-0.117521	0.797	0.826	1.07e-250
ERRFI1	5.09e-255	-0.149018	0.184	0.223	1.96e-250
COX4I1	8.68e-255	0.118448	0.495	0.432	3.35e-250
PCBP1-AS1	4.81e-254	-0.226866	0.629	0.635	1.86e-249
TNFRSF1B	1.86e-253	0.124575	0.1	0.068	7.17e-249
ANKRD37	2.07e-253	-0.123335	0.098	0.132	8e-249
APOE	2.75e-253	-0.123549	0.47	0.404	1.06e-248
C5orf64	1.12e-252	0.120023	0.348	0.294	4.34e-248
AP000769.1	9.14e-252	-0.144125	0.121	0.158	3.53e-247
SLIT3	2.29e-251	0.138811	0.22	0.174	8.82e-247
MYOF	9.47e-251	0.112076	0.126	0.091	3.66e-246
DYNLL1	1.79e-250	-0.227486	0.533	0.555	6.91e-246
PLXNA2	3.75e-250	0.11465	0.293	0.241	1.45e-245
ZNF347	6.99e-250	-0.129845	0.188	0.228	2.7e-245
ATG4C	1.11e-249	-0.223978	0.597	0.614	4.3e-245
SLC38A1	3.46e-249	-0.288491	0.387	0.409	1.34e-244
RBM14	2.22e-248	-0.13265	0.168	0.207	8.55e-244
YPEL3	2.72e-248	-0.182385	0.425	0.453	1.05e-243
PEG10	6.77e-247	0.222723	0.396	0.329	2.61e-242
ATP8A1	9.9e-247	-0.253446	0.782	0.777	3.82e-242
EYA4	2.56e-246	0.105772	0.239	0.19	9.88e-242
HIF1A-AS2	2.43e-245	-0.254409	0.134	0.169	9.4e-241
PTPRB	2.45e-245	0.101467	0.155	0.117	9.46e-241
CPEB2	3.95e-245	-0.257786	0.602	0.604	1.52e-240
MAP4K5	8.27e-245	-0.161933	0.804	0.804	3.19e-240
GFPT2	1.32e-243	-0.153899	0.091	0.123	5.08e-239
SGK3	3.18e-243	-0.158441	0.193	0.232	1.23e-238
CSF1	1.62e-242	-0.132969	0.121	0.157	6.26e-238
YAE1D1	1.63e-242	-0.155743	0.226	0.264	6.28e-238
ASNS	2.33e-242	-0.198046	0.23	0.264	8.99e-238
CTSD	5.74e-242	-0.268788	0.44	0.471	2.22e-237
CDH4	9.89e-242	0.155839	0.362	0.306	3.82e-237
ARHGAP25	1.22e-241	0.17921	0.104	0.073	4.73e-237
NGFRAP1	1.46e-241	0.142565	0.435	0.376	5.63e-237
NDRG2	2.33e-241	-0.207134	0.412	0.452	9e-237
2023-09-08	5.72e-241	-0.180357	0.459	0.492	2.21e-236
TBC1D1	7.65e-241	0.118132	0.312	0.264	2.95e-236
MAPT-AS1	1.93e-240	-0.209234	0.13	0.165	7.43e-236
TTYH2	1.07e-239	-0.172156	0.493	0.536	4.12e-235
PTN	1.49e-239	0.235816	0.404	0.359	5.74e-235
NOP58	2.59e-238	-0.263249	0.354	0.382	1e-233
CABLES1	3.5e-238	0.196087	0.215	0.17	1.35e-233
RHBDF2	7.65e-236	0.175041	0.143	0.107	2.95e-231
SSFA2	8.52e-236	-0.207134	0.38	0.41	3.29e-231
CD9	1.22e-235	0.22948	0.324	0.28	4.73e-231
RALY	1.8e-235	-0.235893	0.401	0.43	6.95e-231
PAMR1	1.69e-234	0.137207	0.145	0.108	6.51e-230
RP11-624C23.1	3.93e-234	-0.104924	0.388	0.317	1.52e-229
MYO6	9.29e-234	-0.223096	0.762	0.753	3.58e-229
IRAK2	1.4e-233	-0.202244	0.248	0.285	5.39e-229
BANP	1.5e-233	-0.220633	0.365	0.392	5.79e-229
TBXAS1	1.86e-233	0.161084	0.189	0.147	7.17e-229
PPFIBP1	2.49e-233	0.112981	0.472	0.41	9.6e-229
SLC25A18	5.44e-233	-0.184444	0.188	0.229	2.1e-228
NFKBIZ	8.63e-233	-0.179833	0.294	0.33	3.33e-228
ZMYND8	1.98e-232	-0.194442	0.733	0.726	7.65e-228
ZNF397	2.84e-232	-0.190514	0.425	0.458	1.1e-227
RP11-707A18.1	4.55e-232	0.110207	0.145	0.108	1.75e-227
CHADL	4.61e-232	0.120209	0.312	0.266	1.78e-227
GLUD1	4.97e-232	0.112711	0.51	0.45	1.92e-227
AC010127.3	3.06e-231	0.106765	0.253	0.206	1.18e-226
BRD2	1.76e-230	-0.126821	0.207	0.246	6.78e-226
EPHX1	2.32e-230	-0.152992	0.268	0.31	8.94e-226
FMNL3	5.06e-230	0.101834	0.22	0.176	1.95e-225
FBXO11	5.51e-230	-0.181619	0.724	0.724	2.13e-225
PPP4R2	1.2e-229	-0.194044	0.514	0.534	4.64e-225
ATN1	1.93e-229	-0.143833	0.259	0.296	7.45e-225
MAFG	3.31e-229	-0.144441	0.223	0.259	1.28e-224
PRMT3	9.03e-229	-0.242247	0.395	0.42	3.48e-224
TIAL1	1.35e-228	-0.189008	0.42	0.444	5.21e-224
CEBPZ	2.86e-228	-0.166087	0.252	0.289	1.1e-223
PHLPP1	3.03e-228	-0.102895	0.792	0.817	1.17e-223
PPAPDC1A	7.18e-228	-0.267544	0.2	0.237	2.77e-223
AMD1	2.18e-227	-0.160355	0.526	0.551	8.42e-223
CCDC117	1.51e-226	-0.130628	0.126	0.159	5.84e-222
KIAA1244	3.03e-225	-0.229562	0.721	0.724	1.17e-220
PRAM1	9.5e-225	0.114502	0.107	0.076	3.67e-220
CCT6A	1.25e-224	-0.161142	0.292	0.328	4.83e-220
SPRY2	1.81e-224	-0.106416	0.115	0.149	6.97e-220
PPM1E	1.85e-224	0.114409	0.45	0.398	7.16e-220
C14orf37	1.08e-223	-0.223096	0.523	0.539	4.16e-219
PLEKHA1	1.53e-223	-0.19162	0.501	0.524	5.9e-219
RIN3	1.83e-223	0.106462	0.16	0.122	7.05e-219
FRYL	1.18e-222	-0.1969	0.852	0.843	4.57e-218
NKAIN2	3.04e-222	0.105831	0.852	0.788	1.17e-217
SLC22A23	4.7e-222	-0.22768	0.702	0.696	1.81e-217
PLA2G16	2.43e-221	-0.194749	0.558	0.58	9.38e-217
MOB4	5.83e-221	-0.106495	0.112	0.144	2.25e-216
PSAP	4.99e-220	-0.179099	0.73	0.714	1.93e-215
IKZF1	1.03e-219	0.182453	0.102	0.073	3.97e-215
FLCN	2.55e-217	-0.207389	0.28	0.31	9.84e-213
MAT2A	5.43e-217	-0.233456	0.431	0.45	2.1e-212
RP11-286E11.1	2.25e-216	-0.239517	0.383	0.411	8.7e-212
SRGAP2	3.02e-216	0.150683	0.45	0.392	1.16e-211
HNRNPA3	3.23e-216	-0.157215	0.515	0.536	1.25e-211
CTSB	1.58e-214	0.139932	0.364	0.311	6.09e-210
NDFIP2	1.62e-214	-0.182687	0.326	0.357	6.23e-210
SAT1	2.05e-214	0.24043	0.391	0.335	7.9e-210
RASGRF1	3.5e-214	-0.203467	0.453	0.477	1.35e-209
AARS	1.11e-212	-0.174048	0.348	0.374	4.3e-208
SS18L2	2.57e-212	-0.144036	0.19	0.224	9.91e-208
TRIM26	3.12e-212	-0.282158	0.255	0.283	1.2e-207
MYO1D	1.61e-211	0.119147	0.629	0.564	6.22e-207
SAFB2	9.13e-211	-0.172267	0.348	0.379	3.52e-206
C21orf91	5.7e-210	-0.166668	0.282	0.322	2.2e-205
DYNLL2	1.16e-209	-0.168247	0.332	0.359	4.46e-205
SP100	2.04e-209	0.111976	0.147	0.112	7.89e-205
C4orf48	2.45e-209	-0.18392	0.429	0.462	9.44e-205
ST6GAL1	5.63e-209	0.296324	0.366	0.311	2.17e-204
LINC00844	6.2e-209	0.197887	0.315	0.271	2.39e-204
FAM133B	1.34e-208	-0.194761	0.383	0.411	5.19e-204
TPP1	5.35e-208	-0.148517	0.244	0.279	2.07e-203
EFCAB7	9.92e-208	-0.193777	0.246	0.277	3.83e-203
TTYH1	1.36e-207	0.142031	0.368	0.326	5.27e-203
DCUN1D1	1.52e-207	-0.187792	0.424	0.449	5.85e-203
MGAT4A	1.56e-207	0.169831	0.417	0.362	6.03e-203
RP5-864K19.4	2.51e-207	-0.21431	0.584	0.601	9.69e-203
KIF1A	3.89e-207	-0.174355	0.579	0.583	1.5e-202
NCL	4.25e-206	0.141419	0.474	0.424	1.64e-201
LINC00159	8.12e-206	-0.148535	0.133	0.165	3.13e-201
ARRDC3	1.3e-205	-0.162353	0.181	0.215	5e-201
NTRK2	1.68e-204	0.135909	0.625	0.571	6.47e-200
NAA50	1.77e-204	-0.184824	0.32	0.349	6.83e-200
ZNF292	3.64e-204	-0.163812	0.714	0.713	1.41e-199
POU3F3	9.18e-204	-0.133681	0.234	0.271	3.54e-199
ZCCHC24	2.3e-203	-0.1707	0.437	0.474	8.87e-199
FNBP1	2.3e-202	0.114871	0.824	0.78	8.89e-198
OPA1	3.04e-202	-0.210938	0.539	0.547	1.17e-197
RASGRP3	3.2e-202	-0.185329	0.353	0.389	1.23e-197
SLC35F4	7.85e-202	0.106179	0.24	0.196	3.03e-197
CLCN4	1.22e-201	-0.182143	0.409	0.434	4.72e-197
KANK1	1.64e-201	-0.200595	0.556	0.57	6.34e-197
MAG	1.29e-200	0.269386	0.437	0.407	4.97e-196
RSL24D1	1.99e-200	-0.121848	0.188	0.223	7.67e-196
CEP170	2e-200	-0.196501	0.69	0.683	7.73e-196
NFATC2	1.08e-199	0.148308	0.14	0.107	4.17e-195
KIDINS220	1.18e-199	-0.143597	0.713	0.707	4.54e-195
HNRNPH1	1.23e-199	-0.181607	0.42	0.445	4.74e-195
SPON1	5.39e-199	0.124546	0.217	0.175	2.08e-194
RP11-1007O24.3	9.66e-199	-0.111728	0.135	0.169	3.73e-194
DCDC1	3.62e-198	-0.196976	0.152	0.181	1.4e-193
TUBB2A	7.14e-198	0.137576	0.235	0.192	2.76e-193
DDX5	2.18e-197	-0.175927	0.705	0.708	8.41e-193
DNA2	9.21e-196	-0.115426	0.144	0.176	3.56e-191
NUDT9	1.97e-195	-0.212038	0.25	0.28	7.6e-191
PCDH9-AS2	5.1e-195	0.109698	0.451	0.399	1.97e-190
USPL1	5.5e-195	-0.21953	0.241	0.27	2.12e-190
GATM	2.59e-193	-0.178056	0.337	0.375	1e-188
ITGB1	9.98e-193	0.11381	0.426	0.371	3.85e-188
VAPA	2.28e-192	-0.152809	0.647	0.642	8.81e-188
NEK7	4.65e-192	-0.194855	0.455	0.481	1.8e-187
KBTBD11	1.26e-191	-0.101548	0.158	0.191	4.85e-187
EIF1	2.06e-191	-0.166931	0.609	0.631	7.96e-187
KDM4C	2.12e-191	-0.167765	0.733	0.734	8.2e-187
GRM8	8.28e-191	0.17994	0.248	0.204	3.2e-186
BTG2	8.34e-191	0.130951	0.117	0.088	3.22e-186
AC073479.1	4.37e-190	-0.25746	0.565	0.573	1.69e-185
MT1M	1.45e-189	-0.132495	0.096	0.126	5.59e-185
CGGBP1	2.98e-189	-0.164054	0.408	0.438	1.15e-184
NDRG4	1.08e-188	-0.106023	0.313	0.253	4.15e-184
CLIP4	2.01e-188	-0.166788	0.625	0.635	7.74e-184
ZNF804B	4.23e-188	0.2119	0.242	0.198	1.63e-183
COL27A1	1.02e-187	-0.160152	0.116	0.147	3.94e-183
THSD7B	1.8e-187	0.143376	0.185	0.147	6.96e-183
SLC9A9	2.38e-187	-0.134953	0.766	0.76	9.19e-183
TRAF2	2.69e-187	-0.137383	0.118	0.147	1.04e-182
ATP11A	1.02e-185	-0.235263	0.594	0.591	3.93e-181
SLC6A9	3.78e-185	-0.115156	0.186	0.222	1.46e-180
KIAA0232	6.14e-185	-0.166947	0.668	0.666	2.37e-180
DLEU2	1.02e-184	-0.144983	0.516	0.553	3.93e-180
TUBA1C	1.4e-183	-0.131555	0.124	0.154	5.4e-179
ZBTB38	1.99e-182	-0.163751	0.562	0.568	7.66e-178
KIAA1109	2.32e-182	-0.123611	0.737	0.725	8.97e-178
RALGDS	8.74e-182	-0.223853	0.499	0.511	3.37e-177
TENM3	1.18e-181	0.106816	0.402	0.349	4.54e-177
INO80D	1.58e-181	-0.175864	0.427	0.447	6.1e-177
TESK2	2.32e-181	0.11138	0.372	0.327	8.97e-177
TBCD	3.06e-181	-0.230113	0.481	0.495	1.18e-176
MTFR1	4.48e-181	-0.169733	0.302	0.334	1.73e-176
BEX1	5.35e-181	0.175878	0.305	0.256	2.07e-176
PCF11	4.66e-180	-0.151311	0.293	0.325	1.8e-175
PCSK6	1.32e-179	-0.139823	0.498	0.532	5.09e-175
ZC3H13	1.38e-179	-0.188614	0.547	0.558	5.32e-175
UNC5C	4.84e-179	0.165777	0.827	0.78	1.87e-174
PPP1CB	6.56e-179	-0.147296	0.433	0.453	2.53e-174
NXPE3	7.47e-179	-0.18144	0.529	0.54	2.88e-174
BCLAF1	4.33e-178	-0.165387	0.439	0.46	1.67e-173
FIS1	8.57e-178	0.104542	0.389	0.343	3.31e-173
LINC00299	2.55e-177	0.113169	0.134	0.103	9.84e-173
PLD1	5.31e-177	-0.226487	0.51	0.523	2.05e-172
RAMP1	1.11e-176	-0.170715	0.232	0.265	4.28e-172
PHF14	2.73e-176	-0.165251	0.657	0.656	1.05e-171
IL17RA	6.31e-176	0.168171	0.202	0.167	2.44e-171
EIF2S2	8.96e-176	-0.176475	0.355	0.384	3.46e-171
SGK1	5.2e-174	-0.158955	0.772	0.772	2.01e-169
YWHAG	8.63e-173	-0.268624	0.502	0.51	3.33e-168
RHOU	8.65e-173	0.158497	0.374	0.338	3.34e-168
TSC22D3	7.62e-172	-0.105686	0.267	0.307	2.94e-167
SLC44A1	1.11e-171	-0.112734	0.831	0.843	4.3e-167
FBXL7	1.13e-171	-0.134857	0.615	0.652	4.36e-167
KCNJ10	2.03e-171	-0.149887	0.266	0.3	7.84e-167
KLHL24	2.59e-171	-0.15896	0.662	0.665	1e-166
GPR135	2.69e-171	-0.18126	0.308	0.334	1.04e-166
ACTN4	1.13e-170	-0.13755	0.564	0.582	4.35e-166
PHACTR1	1.55e-170	0.115228	0.618	0.562	5.97e-166
C1orf61	1.55e-170	0.206743	0.35	0.308	6e-166
RP11-192H23.4	2.09e-170	-0.104763	0.152	0.181	8.08e-166
ATM	2.91e-169	-0.177596	0.662	0.661	1.12e-164
FNIP1	7.62e-169	-0.135747	0.225	0.256	2.94e-164
SHROOM4	2.31e-168	-0.157665	0.446	0.482	8.91e-164
RP11-1186N24.5	2.75e-168	-0.139404	0.228	0.255	1.06e-163
ASNSD1	2.18e-167	-0.107327	0.177	0.208	8.43e-163
DSEL	4.36e-167	-0.15366	0.309	0.339	1.68e-162
IFITM3	6.81e-167	0.305974	0.176	0.142	2.63e-162
RAB3GAP1	8.88e-167	-0.159693	0.584	0.584	3.43e-162
SEMA4B	1.1e-166	-0.177966	0.303	0.33	4.23e-162
C11orf30	1.22e-166	-0.186518	0.447	0.464	4.71e-162
RAB40B	2.67e-166	-0.187165	0.434	0.46	1.03e-161
ZNF701	4.07e-166	-0.109139	0.14	0.17	1.57e-161
UBR2	7.55e-166	-0.198913	0.659	0.655	2.92e-161
RFX3	1.56e-165	-0.180644	0.675	0.673	6.03e-161
TAF7	1.82e-165	-0.128396	0.257	0.289	7.01e-161
USP54	1.96e-165	-0.15523	0.716	0.712	7.55e-161
GTF3C3	4.1e-165	-0.168029	0.276	0.303	1.58e-160
SLAIN1	6.51e-165	-0.142163	0.68	0.694	2.51e-160
SELM	7.67e-165	0.102577	0.25	0.213	2.96e-160
RHOB	1.72e-164	0.154648	0.319	0.283	6.65e-160
ARL6IP1	3.1e-164	-0.15379	0.274	0.298	1.2e-159
CLDN12	1.44e-163	-0.120893	0.174	0.203	5.56e-159
CTNNA1	2.35e-163	-0.147583	0.574	0.596	9.08e-159
LCOR	7.25e-163	-0.174341	0.713	0.709	2.8e-158
TMSB10	1.31e-162	0.114011	0.354	0.307	5.05e-158
SLC6A8	2.66e-162	-0.112053	0.232	0.265	1.03e-157
CTBP1	3.84e-162	-0.125028	0.254	0.283	1.48e-157
MBP	2.78e-161	0.322256	0.829	0.824	1.07e-156
RNF219-AS1	3.43e-161	0.268339	0.181	0.146	1.32e-156
CALM2	3.57e-161	-0.183069	0.695	0.684	1.38e-156
ZMYM2	4.77e-161	-0.149927	0.724	0.72	1.84e-156
ABCB1	1.05e-160	0.135397	0.125	0.096	4.07e-156
RPL37A	3.66e-159	-0.177848	0.628	0.629	1.41e-154
IGFBP7	9.71e-159	0.440465	0.165	0.133	3.75e-154
ARHGAP35	1.31e-158	-0.16745	0.537	0.543	5.06e-154
EVI2A	1.73e-158	-0.17164	0.291	0.324	6.67e-154
PHF10	5.06e-158	-0.113433	0.224	0.255	1.95e-153
LGR4	6.02e-158	-0.190523	0.405	0.429	2.32e-153
CD44	1.4e-156	-0.289596	0.115	0.141	5.4e-152
AC007193.6	1.79e-156	-0.12912	0.137	0.166	6.91e-152
MBOAT7	2.18e-155	-0.172125	0.255	0.278	8.43e-151
SEC62	2.26e-155	0.107068	0.638	0.581	8.73e-151
[truncated: 642 more rows]
